# Supplementary material for: Out of pocket payments and access to NCD medication in two regions in Albania
Source: PLoS One. 2022 Aug 10;17(8):e0272221. doi: 10.1371/journal.pone.0272221 (PMC9365190; doi:10.1371/journal.pone.0272221)
Supplement: S1 Data — (CSV) [file pone.0272221.s001.csv]

qark	urban_rural	v22	v4121	v4122	v4123	v4124	v4125	v4126	v4127	v4128	v4129	v41288	v45	v57	v58	v59	v59a	v27	v30	v37	older	cluster	age
1	2	0	0	0	0	0	0	1	0	0	0	0	0	2500	0	2000	3200	2	4	1	0	139	59
2	2	0	0	0	0	0	0	0	0	0	1	0	1	3000	3000	20000	8000	2	1	1	0	213	50
2	1	0	1	0	0	1	0	0	0	0	0	0	1	7000	2000	2200	10000	2	4	1	1	232	77
1	1	0	1	0	0	0	0	0	0	0	1	1	1	5000	500	7000	4800	2	1	1	0	121	56
1	1	0	1	0	0	0	0	0	0	0	0	0	0	0	2000	0	100	2	4	1	1	108	64
2	1	0	1	1	1	0	0	0	0	0	1	1	1	0	2000	2000	5000	2	4	1	1	202	72
2	2	0	1	0	1	0	0	0	0	0	1	1	0	0	0	0	10000	2	4	0	1	211	82
1	1	0	1	0	0	0	0	0	0	0	0	1	1	1000	10000	7000	1000	2	4	1	1	103	80
1	2	0	1	0	0	0	0	0	0	0	0	0	0	1000	8000	0	1000	2	1	1	0	132	43
1	1	0	1	0	1	0	0	0	0	0	1	0	0	6000	1000	4000	9000	2	1	1	1	101	71
1	1	0	1	0	0	0	0	0	0	0	0	1	0	0	1500	4500	2500	2	1	0	0	118	51
2	1	1	1	0	1	0	0	0	0	0	1	1	0	1000	200	1200	3600	2	1	1	0	234	49
1	2	0	1	1	1	0	0	0	0	0	0	0	0	2000	1000	0	1200	2	4	1	1	139	64
1	2	0	1	0	0	0	0	0	0	0	0	0	0	0	1200	0	1800	1	1	1	1	129	75
2	1	0	0	0	0	0	0	0	1	0	0	0	0	2000	1000	0	6500	1	1	0	0	229	36
2	1	0	0	0	0	0	0	0	1	0	0	0	0	8000	2000	0	10000	1	1	1	0	232	49
1	2	0	0	0	0	0	0	0	0	0	1	0	0	0	0	0	0	2	1	1	0	139	43
2	1	0	1	0	1	0	0	0	0	0	1	1	0	6000	3000	6000	4000	2	1	0	0	212	57
2	1	0	1	0	1	0	0	0	0	0	0	0	1	2500	600	0	4500	2	1	0	0	209	51
2	1	0	1	0	1	0	0	0	0	0	0	0	0	2000	500	0	3000	2	4	1	1	231	76
2	2	0	1	0	1	0	0	0	0	0	1	0	0	1000	350	1000	6000	2	1	1	0	224	47
1	2	0	0	0	1	0	0	0	0	0	0	0	0	5000	2000	2000	6000	1	1	1	0	110	58
1	1	0	0	0	0	0	0	0	0	0	1	0	0	1000	2500	1500	3000	2	1	1	0	118	52
1	1	0	0	0	1	0	0	0	0	0	1	0	0	8000	1000	4000	8000	1	1	1	0	126	56
2	2	0	0	0	0	0	0	0	0	0	1	1	0	2000	200	5000	3800	2	2	1	0	224	51
2	1	0	1	1	0	0	0	0	0	0	1	1	0	0	1000	0	4000	2	4	1	1	219	67
2	2	0	1	1	0	0	0	0	0	0	0	0	0	0	500	0	6000	2	1	1	1	224	62
1	1	1	1	0	1	0	0	0	0	0	0	0	0	3000	2000	5000	3500	2	4	1	1	125	87
2	2	0	1	0	1	0	0	0	0	0	1	0	0	2700	500	300	4700	2	1	0	0	211	54
2	1	0	0	0	1	0	0	0	0	0	0	0	0	3500	160	0	9000	1	1	0	0	229	23
2	1	0	1	0	1	0	0	0	0	1	1	1	1	10000	2000	5500	30000	2	4	1	1	235	77
2	1	0	1	0	1	0	0	1	0	0	0	0	1	1500	80	500	20000	2	1	1	1	236	69
2	2	0	1	0	1	0	0	0	0	0	1	1	0	0	0	0	5000	2	4	1	1	224	76
2	1	0	1	0	1	0	0	0	0	0	1	0	0	0	0	0	2500	2	4	0	1	237	90
2	1	0	0	0	0	0	0	0	0	0	1	0	0	2000	3000	6000	14000	2	5	1	1	221	71
1	2	0	0	0	0	0	0	0	0	1	0	0	0	1300	0	0	1300	2	1	1	0	139	42
1	1	1	1	0	0	0	0	0	0	0	1	1	0	0	400	0	1800	2	4	1	1	140	82
1	2	0	1	0	0	0	0	0	0	0	1	0	0	0	0	0	1500	2	1	1	0	139	56
2	2	0	0	1	1	0	0	0	0	0	0	0	0	0	0	0	2000	1	1	1	0	213	48
2	1	0	1	0	1	0	0	0	0	0	1	1	0	0	300	0	12000	1	1	1	0	212	58
1	1	1	1	1	1	0	0	0	0	0	0	1	0	0	2000	0	8200	2	1	1	1	103	63
2	2	0	0	1	0	0	0	0	0	0	1	0	0	0	0	500	1000	2	1	1	0	230	58
1	2	0	1	0	0	0	0	0	0	0	0	0	0	2000	0	3000	500	2	1	1	1	110	65
1	1	1	1	0	0	0	0	0	0	0	1	1	0	0	1000	0	800	2	4	1	1	134	90
1	1	0	0	0	0	0	0	0	0	0	0	1	0	500	1000	2000	5800	2	1	1	0	103	26
2	1	0	0	0	0	0	0	0	0	0	1	1	0	500	400	3000	2000	2	1	0	0	202	54
2	1	0	0	0	0	0	1	0	0	0	0	0	1	2000	3000	1200	2400	2	1	1	0	220	37
2	1	0	0	0	0	0	0	0	0	0	1	1	0	0	0	0	15000	2	1	0	0	221	56
2	2	1	1	0	0	0	0	0	0	0	1	1	0	4200	0	0	4200	1	1	1	1	213	67
2	1	0	1	0	0	0	0	0	0	0	0	1	0	0	0	0	3500	2	1	1	1	238	76
2	2	0	1	0	1	0	0	0	0	0	1	0	0	0	0	0	0	2	1	1	1	213	71
1	1	0	1	0	0	0	0	0	0	0	1	0	1	0	300	2000	740	2	4	1	1	131	69
1	1	0	1	1	0	0	0	0	0	0	0	0	0	0	500	200	800	1	1	1	1	118	68
2	2	0	1	1	0	0	0	0	0	0	0	1	0	0	0	0	7000	2	4	1	1	230	79
1	1	0	1	0	0	0	0	0	0	0	1	0	0	9000	200	0	9000	2	1	1	0	118	55
1	1	1	0	0	0	0	0	0	0	0	1	0	1	0	2000	0	3000	1	1	1	1	112	88
1	1	0	0	0	0	0	0	1	0	0	0	0	0	0	1000	0	1000	1	1	1	0	122	36
1	2	0	1	1	0	0	0	0	0	0	0	0	0	0	0	0	1400	2	1	1	0	132	46
1	1	0	1	0	1	0	0	0	0	0	0	0	0	0	2500	0	7000	2	4	1	1	125	76
2	1	0	1	0	1	0	1	0	0	0	0	0	0	0	2000	0	7000	2	1	1	0	219	53
2	1	0	1	0	1	0	0	0	0	0	0	1	1	0	200	0	0	1	1	1	0	238	54
2	1	0	0	0	1	0	0	0	0	0	1	1	0	0	0	0	2400	2	1	1	1	206	68
1	2	0	0	1	0	0	0	0	0	0	0	0	0	0	0	0	2000	1	1	1	0	110	58
1	1	0	1	0	1	0	0	0	0	0	0	0	0	0	1000	0	1500	1	1	1	1	104	60
2	2	0	0	0	0	0	0	0	0	0	1	0	0	3000	0	2000	2500	2	1	1	0	230	49
1	1	1	0	0	0	0	1	0	0	0	0	0	0	5000	2000	0	5000	2	1	1	0	109	53
1	1	0	1	0	0	0	0	0	0	0	0	1	0	0	200	0	1300	2	1	1	1	137	60
2	2	0	1	0	0	0	0	0	0	0	0	1	0	0	0	0	1100	2	4	1	1	230	62
1	1	0	1	0	0	0	0	0	0	0	0	0	0	0	200	0	3000	1	1	1	1	142	76
1	1	0	0	0	0	0	0	1	0	0	0	0	1	5000	600	100	5000	1	1	1	1	102	60
2	1	0	1	0	1	0	0	0	0	0	0	1	1	0	600	3000	5000	1	4	1	1	214	82
1	2	1	1	0	1	0	0	0	0	0	0	0	0	0	0	0	2200	2	2	1	0	132	48
1	1	0	0	0	0	0	0	0	0	0	1	0	0	0	1000	0	9700	1	1	1	1	105	70
2	1	0	0	0	0	0	0	0	0	0	1	1	0	1200	500	0	1200	2	1	1	1	235	69
2	1	0	1	0	1	0	0	0	0	0	1	0	0	20000	400	0	1000	2	1	1	1	236	61
2	1	0	0	0	0	0	0	0	1	0	0	0	1	2000	3000	4000	4000	1	1	1	0	230	29
2	2	0	1	1	1	0	0	0	0	0	0	0	0	2000	0	0	2000	1	1	1	0	213	57
1	1	0	0	0	0	0	0	0	0	0	0	1	0	500	500	1500	2450	2	1	1	1	104	61
1	1	1	1	1	0	0	0	0	0	0	1	1	1	200	300	200	4000	1	1	1	0	131	58
1	2	1	1	0	0	0	0	0	0	0	1	0	0	0	0	0	2500	1	1	1	0	139	58
2	1	0	0	0	0	0	0	0	1	0	0	0	1	1500	3000	0	1500	1	5	1	0	214	19
1	1	0	1	0	1	0	0	0	0	0	0	1	1	5000	300	0	5000	1	1	1	1	119	75
1	1	1	1	0	1	0	0	0	0	0	0	0	0	8000	200	0	8000	1	1	1	0	135	52
2	1	0	1	0	1	0	0	0	0	0	1	0	0	0	0	0	3300	2	1	1	0	204	56
1	2	0	0	0	0	0	0	0	0	0	1	1	1	500	0	0	500	2	1	1	0	128	51
2	1	0	1	1	1	0	0	0	0	0	1	0	0	0	0	0	5000	2	1	0	1	219	66
1	2	0	1	0	0	0	0	0	0	0	0	0	0	1000	0	1500	2500	2	4	1	1	110	66
1	1	0	1	1	0	0	0	0	0	0	0	0	0	0	0	0	2200	2	4	1	1	133	77
1	1	0	1	0	0	0	0	0	0	0	1	0	0	0	600	0	500	1	1	1	1	119	60
2	2	0	1	0	0	0	0	0	0	0	0	0	0	0	0	0	0	2	4	1	1	230	93
1	2	1	0	0	0	0	0	0	0	0	1	0	0	0	0	500	2400	2	1	1	0	128	54
1	1	0	1	0	0	0	0	0	0	0	0	0	1	5000	200	0	5000	2	4	1	1	119	62
2	1	0	1	0	1	0	0	0	0	0	0	0	1	0	2000	3000	6000	2	4	1	1	207	85
1	1	0	1	0	1	0	0	0	0	0	1	1	1	0	0	6000	6500	2	1	1	0	117	58
2	1	0	0	0	0	0	0	0	0	0	1	0	0	0	0	1000	15000	2	1	0	0	204	50
1	1	0	1	0	0	0	0	0	0	0	1	0	0	0	0	200	1200	2	1	1	0	108	57
2	1	0	0	0	0	0	0	0	0	0	0	1	1	0	2000	2000	4000	1	1	1	1	240	79
1	1	0	1	1	0	0	0	0	0	0	1	0	1	0	3000	0	2000	2	4	0	1	115	67
1	1	0	1	0	1	0	0	0	0	0	1	0	0	500	300	0	4100	2	1	0	0	108	45
2	1	0	1	0	0	0	0	0	0	0	1	1	0	0	200	0	12000	2	1	1	1	204	75
2	1	0	1	0	0	0	0	0	0	0	1	0	0	0	200	0	4000	2	1	1	1	206	80
2	1	0	1	0	0	0	0	0	0	0	1	1	0	0	200	7000	5000	2	1	1	1	206	61
1	1	1	0	1	0	0	0	0	0	0	0	0	0	0	20	0	570	1	1	1	0	122	49
2	2	0	0	1	1	0	0	0	0	0	0	0	0	0	0	0	3000	1	1	0	0	213	57
1	1	0	1	0	1	0	0	0	0	0	0	0	0	0	400	0	2000	1	1	0	0	103	55
1	2	0	1	0	1	0	0	0	0	0	0	0	0	0	0	0	1200	1	1	1	0	128	59
2	2	0	0	1	0	0	0	0	0	0	0	0	0	0	1000	1000	3500	1	1	1	0	230	59
1	1	0	1	0	1	0	0	1	0	0	1	0	0	3000	1000	0	3000	2	4	0	1	135	78
2	2	0	1	0	0	0	0	0	0	0	0	1	1	0	0	0	3200	1	1	1	1	230	75
2	2	0	1	0	0	0	0	0	0	0	0	0	0	0	0	0	300	2	1	1	0	230	57
2	2	0	1	1	0	0	0	0	0	0	0	0	0	0	0	1000	1200	2	1	1	0	213	52
2	2	0	0	0	0	0	0	0	0	0	1	0	1	2000	0	3000	4000	2	1	1	0	230	48
1	2	1	0	0	0	0	0	0	0	0	1	1	0	1000	2000	0	6800	1	1	1	1	128	62
1	1	0	0	1	0	0	0	0	0	0	1	1	0	1000	500	5000	750	2	1	1	1	101	67
1	2	0	1	0	0	0	0	0	0	0	1	1	0	0	500	1000	3000	1	1	1	0	128	41
2	1	0	0	0	0	0	0	0	0	0	1	0	1	0	1000	0	0	2	4	1	1	220	72
1	1	0	0	0	0	0	0	0	0	0	1	1	0	500	300	500	4000	1	1	1	1	111	75
1	1	1	1	0	0	0	0	0	0	0	0	1	0	0	100	0	2000	1	1	1	0	133	57
1	2	0	0	0	0	0	1	0	0	0	0	0	1	0	1000	5000	1000	2	1	1	0	139	47
1	1	0	0	0	0	0	0	0	0	0	1	0	0	0	0	0	8000	1	1	1	1	118	65
1	1	1	1	0	0	0	0	0	0	0	1	0	0	0	0	0	0	2	4	1	1	116	81
2	1	0	1	0	1	0	0	0	0	0	0	0	1	500	500	0	1200	2	1	0	0	225	56
2	1	0	1	0	1	0	0	0	0	0	0	0	1	200	0	0	2000	2	1	0	1	227	64
1	2	0	1	1	0	0	0	0	0	0	0	0	0	0	0	0	2500	2	1	1	0	128	55
2	1	0	0	0	0	0	0	0	0	0	0	1	0	1000	0	1000	4000	1	1	1	1	229	75
2	2	0	1	1	1	0	0	0	0	1	1	1	0	0	1000	6000	8000	2	4	1	1	224	62
2	1	0	1	0	1	0	0	0	0	0	1	1	1	3700	1000	700	3600	2	1	1	0	240	48
2	1	1	0	1	0	0	0	0	0	0	0	0	0	0	2000	2500	7000	2	1	1	0	207	58
1	1	0	1	1	1	0	0	0	0	0	0	0	0	5000	0	10000	8500	2	4	1	1	113	76
2	2	0	1	1	0	1	0	0	0	0	0	0	0	0	0	0	3500	1	1	1	1	230	61
1	1	0	1	0	1	0	0	0	0	0	0	0	0	300	0	0	300	1	1	1	1	139	83
1	1	0	1	0	1	0	0	0	0	0	1	0	0	0	1000	0	0	2	1	1	1	104	73
2	1	1	0	0	0	0	1	0	0	0	0	0	0	200000	2000	4000	200000	2	1	1	0	240	36
1	1	0	0	0	0	0	0	1	0	0	0	0	0	0	200	500	2500	2	5	0	0	107	43
1	2	0	0	0	0	0	0	0	1	0	0	0	0	0	0	0	0	1	5	1	0	110	53
2	2	0	1	1	0	0	0	0	0	0	0	0	0	500	0	0	0	1	1	1	1	208	70
1	2	0	1	1	0	0	0	0	0	0	0	0	0	0	0	0	0	1	1	1	1	132	79
1	1	0	0	0	0	0	0	0	0	0	0	1	1	2000	2500	1000	6800	1	1	1	0	112	32
1	1	0	0	1	0	0	0	0	0	0	0	0	0	0	200	0	4800	1	4	1	1	111	60
2	1	0	1	0	0	0	0	0	0	1	0	0	0	0	200	0	1000	2	4	1	1	222	72
1	2	1	0	0	0	0	0	0	0	0	0	1	0	0	0	0	2400	2	1	1	0	139	53
2	2	0	0	0	0	0	0	0	0	0	0	1	0	50000	2000	10000	50000	2	1	1	0	233	32
1	1	0	1	0	0	0	0	0	0	0	1	0	0	500	1000	2000	6500	2	1	1	0	112	49
1	2	0	1	0	1	0	0	0	0	0	0	0	0	1000	0	0	1000	2	4	1	1	139	75
2	2	0	0	0	0	1	0	0	0	0	0	0	0	0	0	0	3000	1	4	1	1	230	82
2	1	0	1	0	0	0	0	0	0	0	1	0	0	0	150	3000	6000	2	4	1	1	227	64
1	1	0	0	0	0	0	0	0	0	0	1	0	0	0	200	0	2400	2	1	1	0	140	58
2	1	0	1	0	1	1	0	0	1	1	0	1	1	1000	2000	38000	8000	1	1	1	1	218	68
1	2	1	0	1	0	0	0	0	0	0	0	0	0	0	0	0	0	1	1	1	1	129	62
2	1	0	1	0	0	0	0	0	0	0	0	0	1	2500	1200	0	4000	1	1	1	1	227	80
2	1	0	1	1	0	0	0	0	0	0	0	0	0	0	100	0	1100	1	4	1	1	220	76
2	2	0	0	0	0	0	0	0	0	0	1	1	0	0	0	0	1700	2	1	0	0	211	45
1	1	0	1	0	0	0	0	1	0	0	0	1	0	0	200	0	3000	2	1	1	1	140	71
1	1	1	0	0	0	0	0	0	0	0	0	1	0	0	100	0	1500	2	1	1	0	133	38
2	1	0	1	0	1	0	0	0	0	0	0	0	0	3000	2000	0	6000	2	1	1	0	209	54
2	1	0	0	0	0	0	0	0	1	0	0	0	0	200	400	0	1500	2	1	1	0	229	29
2	2	0	1	0	1	1	0	0	0	0	0	0	0	0	200	100	0	2	1	1	1	230	65
1	1	0	0	0	0	0	0	0	0	0	0	1	0	0	200	0	6000	2	1	1	0	133	38
2	2	0	1	0	0	0	0	0	0	1	0	0	0	0	0	0	1500	2	1	1	1	230	65
1	1	0	0	0	1	0	0	0	0	0	0	0	0	0	500	0	200	1	1	1	0	120	58
2	2	0	1	0	1	0	0	1	0	0	1	1	0	0	0	0	10000	2	1	1	1	230	64
1	2	0	1	0	0	0	0	0	0	0	0	0	0	0	0	0	1500	2	1	1	0	139	49
2	1	0	1	0	1	0	0	0	0	0	0	0	1	500	5000	0	1000	1	4	1	1	207	82
2	1	0	1	0	0	0	0	0	0	0	1	0	0	5000	100	1000	5000	2	1	0	0	227	57
2	1	0	1	0	0	0	0	0	0	0	1	0	0	0	0	0	1000	2	1	1	1	222	60
2	2	0	0	0	0	0	0	0	0	1	0	0	0	0	0	1000	2500	1	1	1	1	230	78
1	1	1	1	0	0	0	0	0	0	0	1	0	0	500	2000	2000	6000	2	4	1	1	104	78
1	2	0	0	0	0	0	0	0	0	0	1	0	0	0	0	0	2000	1	1	1	1	139	72
2	1	0	1	0	1	0	0	0	0	0	1	0	1	2000	200	4500	6000	2	1	0	0	221	38
2	1	1	1	0	1	0	0	0	0	0	0	0	0	0	800	0	1500	2	4	1	1	218	80
1	1	1	0	0	0	0	0	0	0	0	1	1	0	0	200	0	2100	2	1	1	0	101	55
2	1	0	1	0	0	0	0	0	0	0	0	0	0	0	100	0	500	2	1	1	1	220	66
2	1	0	1	0	0	0	0	1	0	0	0	0	0	0	0	0	10	2	1	1	1	237	64
2	1	0	1	0	1	0	0	0	0	0	1	1	1	1000	1000	0	3700	2	1	0	0	203	50
2	1	0	1	0	0	0	0	0	0	0	1	0	0	0	0	0	0	1	4	1	1	204	87
2	1	0	0	0	0	0	0	0	1	0	0	0	1	500	1000	2000	0	2	1	1	0	231	37
2	1	0	1	0	1	0	0	0	0	0	0	0	0	0	500	0	2000	2	1	1	1	214	75
2	1	1	0	1	1	0	0	0	0	0	1	0	0	0	500	0	5000	2	4	1	1	229	60
2	1	0	0	0	0	0	0	0	1	1	0	0	0	0	1000	7000	700	1	5	1	0	222	44
2	2	1	0	0	0	0	0	0	1	0	0	0	0	0	0	0	3000	2	2	1	0	230	29
2	2	0	1	0	0	0	0	1	0	0	0	0	0	0	0	1200	3300	2	1	1	0	208	58
1	1	0	0	1	0	0	0	0	0	0	1	0	0	0	200	0	400	1	1	1	0	119	50
1	2	0	1	0	1	0	0	0	0	0	0	0	0	0	0	0	0	1	1	1	1	110	66
1	1	1	1	0	0	0	0	0	0	0	0	0	0	1000	200	0	1000	2	1	1	1	133	76
2	2	0	0	0	0	0	0	0	0	0	1	0	0	0	2000	20000	7500	2	1	1	0	224	36
2	1	0	1	1	1	0	0	0	0	0	1	0	0	500	100	1700	500	2	1	1	1	234	75
1	1	0	0	0	1	0	0	0	0	0	1	0	0	0	0	0	2000	2	4	1	1	101	76
1	1	1	0	0	0	0	0	0	0	0	1	0	0	0	100	0	2000	1	1	1	1	116	74
2	1	1	1	0	0	0	0	0	0	0	1	0	0	0	0	0	800	2	1	1	1	221	60
1	1	0	1	1	0	0	0	0	0	0	0	1	0	0	140	30000	2000	2	1	1	0	126	53
2	1	0	1	0	0	0	0	0	0	0	1	1	1	500	300	0	2500	1	4	1	1	229	76
2	1	0	1	0	1	0	0	1	0	0	0	0	0	820	300	1000	820	2	1	0	0	216	52
1	2	0	1	0	1	0	0	0	0	0	1	0	0	0	0	0	0	2	4	1	1	110	72
2	2	1	0	0	0	0	0	0	0	0	1	1	0	0	0	0	7300	2	1	1	0	224	55
2	1	0	1	1	0	0	0	0	0	0	0	1	0	0	400	1000	4000	2	1	0	0	240	49
2	1	0	1	0	0	0	0	0	0	0	0	1	0	0	200	0	2400	1	1	1	1	204	71
2	2	0	1	0	1	0	0	1	0	1	0	1	0	0	500	0	4000	2	4	1	1	213	81
1	1	0	1	0	1	0	0	0	0	0	1	0	0	1000	600	200	1500	2	4	1	1	111	61
2	1	0	0	0	0	0	0	0	0	0	0	1	0	0	300	0	2000	1	1	1	1	207	78
1	1	1	0	1	0	0	0	0	0	0	0	0	0	0	900	0	4400	2	1	1	1	121	72
1	1	0	0	1	0	0	0	0	0	0	0	0	0	0	500	0	2400	1	1	1	0	114	51
1	1	0	0	0	1	0	0	0	0	0	0	0	0	0	1000	0	3000	1	1	1	1	121	67
2	2	0	1	0	0	0	0	0	0	0	1	0	0	0	0	0	3000	2	4	1	1	230	68
1	1	1	0	0	0	0	0	0	0	0	0	1	1	0	100	500	5000	1	1	1	0	134	39
2	1	1	1	1	1	0	0	0	0	0	0	0	0	0	0	0	2500	2	1	1	0	239	52
1	2	0	1	0	0	0	0	0	0	0	1	0	0	0	5000	5000	0	2	1	1	0	139	56
1	1	1	1	0	1	0	0	0	0	0	0	0	1	500	2000	0	500	2	1	1	1	111	70
2	2	0	0	0	0	0	0	0	1	0	0	0	0	200	0	1500	2000	1	1	1	1	230	70
2	1	0	1	0	1	0	0	1	0	0	1	0	1	25000	400	50000	25000	2	4	1	0	225	52
2	2	0	1	0	0	0	0	0	0	0	0	0	0	0	0	0	0	2	4	1	1	230	70
2	1	0	1	0	1	0	0	0	0	0	1	0	0	0	100	0	700	2	4	1	1	206	78
2	1	0	1	0	0	0	0	0	0	0	1	0	0	500	150	30000	3000	1	1	1	1	222	71
1	1	0	1	0	0	0	0	1	0	0	0	0	0	0	200	0	550	2	4	1	1	141	70
2	2	0	1	1	1	1	0	0	0	0	1	1	0	3000	400	3000	8000	2	4	1	1	213	85
1	1	0	1	0	1	0	0	0	0	0	1	0	0	3000	200	0	3000	2	1	1	0	134	53
2	2	0	1	0	1	0	0	0	0	0	0	0	0	0	0	0	1100	2	1	1	1	230	67
1	1	0	0	1	0	0	0	0	0	0	0	0	0	5000	300	0	5000	1	1	0	0	111	56
2	1	0	1	0	0	0	0	0	0	0	0	0	0	0	1000	650	500	2	1	0	0	226	57
1	2	0	0	0	0	0	0	1	0	0	0	0	0	2000	0	0	2500	1	1	1	1	139	76
1	2	0	0	0	0	0	0	0	0	0	1	0	0	0	0	0	3200	2	1	1	0	110	52
2	2	0	1	0	1	0	0	0	0	0	1	1	0	0	0	1500	5000	2	1	1	0	224	56
1	2	0	1	0	0	0	0	0	0	0	1	0	0	0	0	0	0	2	4	1	0	110	59
1	1	0	0	0	1	0	0	0	0	0	1	0	0	0	0	0	3500	1	4	1	1	117	77
1	2	0	1	1	0	0	0	0	0	0	1	0	0	0	0	0	1000	2	1	1	1	110	72
1	1	0	1	0	0	0	0	0	0	0	1	1	0	0	100	0	4500	1	4	1	1	137	75
1	1	1	0	0	1	0	0	0	0	0	0	0	0	0	1000	0	200	1	1	1	1	127	71
1	2	0	0	0	1	0	0	0	0	0	0	0	0	200	0	0	200	1	1	1	0	128	45
2	1	0	1	0	0	0	0	0	0	0	1	0	0	1000	1000	1500	3000	2	1	0	1	222	60
1	2	0	0	0	0	0	0	0	0	1	0	0	0	4000	0	0	4000	1	5	1	0	132	35
1	1	1	1	0	1	0	0	0	0	0	0	0	0	0	1000	400	2200	2	4	1	1	140	85
1	2	1	1	0	1	0	0	0	0	1	0	0	0	0	0	0	2500	2	4	1	1	132	80
2	1	0	0	0	1	0	0	0	0	0	0	0	1	0	300	0	1000	2	1	1	0	212	32
1	2	1	0	0	1	0	0	0	0	0	0	0	0	0	500	0	5280	1	1	1	0	128	46
2	2	0	0	0	0	0	0	0	0	0	0	1	1	1000000	6000	200000	4000	2	4	1	1	230	78
1	2	0	1	0	0	0	0	0	0	0	0	0	0	0	2000	0	2500	1	1	1	0	105	41
2	1	0	1	0	1	0	0	0	0	0	1	1	0	0	1000	0	0	2	4	1	1	204	78
1	1	1	0	0	1	0	0	0	0	0	0	0	0	200	100	0	1500	2	1	1	1	101	68
2	2	1	1	0	1	0	0	0	0	0	0	1	1	3000	1000	6000	20000	2	1	1	0	230	52
1	1	0	1	0	1	0	0	0	0	0	0	0	0	500	1000	0	4000	1	1	1	0	115	54
2	1	0	1	0	0	0	0	0	0	0	0	0	0	0	200	0	200	2	4	0	1	220	95
1	1	1	0	1	0	0	0	0	0	0	0	0	0	500	200	600	2500	1	1	1	1	106	61
1	2	0	1	0	0	0	0	0	0	0	0	1	0	0	0	0	1300	2	1	1	1	132	67
2	1	0	1	0	1	0	0	0	0	0	0	0	1	500	600	0	4500	2	4	1	1	201	62
2	1	0	1	0	0	0	0	0	0	0	1	0	0	0	0	0	800	1	1	1	1	204	64
2	2	0	1	0	1	0	0	0	0	1	1	1	0	0	0	4000	1000	2	1	1	1	211	68
2	1	0	1	0	1	0	0	0	0	0	1	0	0	2000	200	2500	1000	2	1	1	1	235	60
1	1	1	0	0	1	0	0	1	0	0	0	0	0	0	100	0	4000	1	1	1	1	137	66
1	1	0	1	0	1	0	0	0	0	0	0	1	0	500	6000	0	7000	1	1	1	1	117	76
2	2	0	1	0	1	0	0	0	0	0	0	0	0	0	0	0	1700	1	1	1	1	208	67
2	2	0	1	1	1	0	0	1	1	0	1	0	0	1000	0	0	1000	2	4	1	1	213	78
2	2	0	1	0	1	0	0	0	0	0	0	0	0	0	0	0	3000	2	1	1	1	233	71
2	2	0	0	1	0	0	0	0	0	0	0	0	0	200	1500	0	0	1	1	1	0	220	58
1	2	1	1	1	0	0	0	0	0	0	1	0	1	0	200	600	2000	2	1	1	0	110	58
2	1	0	1	0	0	0	0	0	0	0	1	1	0	2000	200	10000	2500	2	1	1	0	206	55
2	2	1	1	1	1	0	0	0	0	0	0	1	0	0	0	0	4000	1	1	1	1	230	60
1	2	1	0	0	1	0	0	0	0	0	0	0	0	3000	2000	4000	5100	1	1	1	1	128	68
1	1	0	1	0	0	0	0	0	0	0	0	0	1	0	2000	0	4300	2	4	1	1	108	66
2	2	0	1	1	1	0	0	0	0	0	0	0	0	0	500	1300	3600	1	4	1	1	230	76
1	2	0	0	0	0	0	0	0	0	0	1	0	0	0	0	0	2000	2	1	1	0	110	33
2	2	0	0	1	0	0	0	0	0	0	0	0	0	500	0	0	1500	2	1	1	1	230	68
2	2	0	1	1	0	0	0	0	0	0	1	0	0	0	0	0	5000	2	4	1	1	224	74
2	2	0	1	0	0	0	0	0	0	1	1	0	1	2000	0	0	3000	1	1	1	1	230	75
1	1	0	1	1	1	0	0	0	0	0	1	0	0	0	5000	0	10000	2	1	1	0	114	56
2	1	0	1	0	1	0	0	0	0	1	1	1	0	2000	2000	2000	1600	2	4	1	1	222	76
1	1	1	1	0	0	0	0	0	0	0	1	0	0	500	200	650	0	1	1	1	0	101	51
2	1	0	0	0	0	0	0	0	0	0	0	1	0	1000	300	4000	2500	2	1	1	0	219	45
2	2	0	0	0	1	0	0	0	0	0	0	0	0	1000	0	0	500	1	1	0	0	224	59
2	1	0	1	0	0	0	0	0	0	0	0	0	0	0	200	0	1600	1	1	0	1	203	62
1	1	0	1	0	0	0	0	0	0	0	1	1	0	500	1000	200	6000	2	1	1	0	124	56
1	2	0	1	0	0	0	0	0	0	0	0	0	0	0	0	0	3000	2	1	1	1	139	87
1	1	0	0	0	1	0	0	0	0	0	1	0	0	2000	6000	0	4000	1	1	1	1	115	64
1	1	0	0	0	0	0	0	1	0	0	0	0	0	0	100	0	0	1	1	1	1	134	74
1	2	0	1	0	1	0	0	0	0	0	0	0	0	0	0	0	1000	2	4	1	0	128	51
1	2	1	1	0	0	0	0	0	0	0	0	0	0	0	0	0	0	2	4	1	1	139	83
1	2	0	0	0	1	0	0	0	0	0	0	0	0	0	1000	0	4000	1	1	1	1	110	69
1	2	0	1	0	0	0	0	0	0	0	0	1	0	0	0	0	1000	2	1	1	0	110	56
2	2	0	0	0	0	0	0	0	1	0	0	1	0	0	0	0	2500	2	1	1	1	230	73
2	1	0	0	0	0	0	0	1	0	0	0	0	0	1000	500	0	3000	1	1	1	1	216	81
1	1	1	0	1	0	0	0	0	0	0	0	0	0	0	1000	0	24000	1	1	1	0	105	55
2	2	0	0	0	0	0	0	0	0	0	1	0	0	500	200	0	1500	2	1	1	0	230	53
1	1	1	0	0	0	0	0	0	0	0	0	1	0	0	100	0	4000	1	1	1	0	141	38
2	2	0	0	0	0	0	0	1	0	0	0	1	0	0	0	0	5000	1	1	1	1	230	73
2	1	0	1	0	1	0	0	0	0	0	0	0	0	0	1000	0	4000	2	1	1	1	214	65
2	1	0	1	0	1	0	0	0	0	0	0	1	1	0	1000	0	1800	2	1	1	1	218	65
2	1	0	1	0	1	0	0	0	0	0	1	1	0	1000	300	0	5000	2	1	0	0	212	55
2	2	0	0	0	0	0	0	0	0	0	0	1	0	0	0	5000	0	2	1	1	0	230	44
1	1	1	1	0	1	0	0	0	0	0	0	0	0	0	200	0	0	2	4	1	1	142	73
2	1	0	0	0	0	0	0	0	0	1	0	0	0	0	0	0	15000	1	1	1	1	218	82
2	1	0	1	0	0	0	0	0	0	0	0	0	0	0	100	0	2000	1	1	1	0	212	56
2	1	1	1	0	0	0	0	0	0	0	0	0	0	500	1000	0	0	1	1	1	1	214	66
2	2	0	1	0	0	0	0	1	0	0	0	0	0	0	0	1200	0	1	1	1	1	211	68
1	2	1	0	0	0	0	0	0	0	0	0	1	1	500	0	0	2700	1	1	1	0	128	42
2	2	0	1	0	0	0	0	0	0	0	1	0	0	0	0	0	3600	2	1	1	1	230	66
1	2	0	0	0	0	0	0	0	0	0	0	1	0	500	0	2000	5000	2	1	1	0	128	47
2	2	0	1	1	0	0	0	0	0	0	0	0	0	0	500	1000	2300	2	4	1	1	230	70
2	1	0	0	0	0	0	0	0	1	0	0	0	1	1000	2000	0	4000	1	5	1	0	215	21
2	2	0	1	0	0	0	0	0	0	0	1	1	0	0	0	600	1500	2	4	1	1	224	74
2	1	0	1	0	0	0	0	0	0	0	0	1	0	1000	0	0	1000	2	4	1	1	223	64
2	2	0	1	0	1	0	0	0	0	0	1	0	0	0	0	0	4000	2	1	1	1	224	61
1	1	0	0	1	0	0	1	0	0	0	0	1	0	5000	1400	0	5000	1	1	1	0	117	59
2	2	0	1	0	1	0	0	0	0	0	0	0	0	0	0	0	0	1	1	1	1	230	69
1	1	0	0	0	0	0	0	0	0	0	0	1	0	0	300	0	1500	1	1	1	0	140	45
1	1	0	0	0	1	0	0	0	0	0	0	0	0	8000	4000	26000	3500	1	1	1	1	124	78
1	1	1	0	0	1	0	0	0	0	0	0	0	1	5000	8000	2500	8500	1	1	1	0	127	53
1	1	0	1	1	1	0	0	0	0	0	1	0	0	0	1000	0	2500	2	1	1	1	113	76
1	1	1	0	0	0	0	0	0	0	0	1	0	1	0	2000	0	5000	2	1	1	0	111	48
2	2	0	0	1	1	0	0	0	0	0	1	0	0	3000	0	0	3000	2	1	1	1	230	65
2	1	1	1	0	0	0	0	0	0	0	0	1	0	0	60	0	800	2	2	1	0	219	58
1	1	0	0	1	0	0	0	0	0	0	1	0	0	0	0	0	0	2	1	1	1	135	77
1	2	0	1	1	0	0	0	0	0	0	0	0	0	2000	0	0	0	2	4	1	0	139	32
2	1	0	1	0	1	1	0	0	0	0	1	1	0	1000	1000	4000	10000	2	1	1	0	217	51
2	1	0	1	0	1	0	0	0	0	0	1	0	0	1500	2000	0	3000	2	4	1	1	227	73
2	1	0	1	0	0	1	0	0	0	0	1	0	0	0	0	0	4000	1	1	1	1	221	66
1	2	0	1	0	0	0	0	0	1	0	0	0	0	0	0	0	2800	2	4	1	1	139	81
1	1	0	0	0	0	0	0	0	0	1	0	0	1	500	400	0	3800	2	1	1	0	135	48
1	1	1	1	0	0	0	0	0	0	0	1	1	0	0	100	0	6500	2	3	1	1	111	70
1	2	1	1	0	1	0	0	0	0	0	1	0	1	500	2000	1200	5000	2	1	1	1	105	66
2	1	0	0	0	1	0	0	0	0	0	1	1	0	0	0	0	7000	1	1	1	1	239	79
2	1	0	0	0	0	0	0	0	1	0	0	0	1	12000	3000	5000	7000	1	1	1	0	229	42
2	1	0	0	0	0	0	0	0	1	0	1	0	0	500	2000	0	4300	2	1	0	0	202	57
2	1	0	0	1	0	0	0	0	0	0	0	0	0	500	1000	2500	3000	1	1	1	0	232	51
1	1	0	0	1	0	0	0	0	0	0	0	0	0	0	500	500	7000	1	1	1	1	105	60
1	2	0	0	0	0	0	0	0	0	0	0	1	0	0	0	0	1500	1	1	1	1	132	67
2	2	0	1	0	0	0	0	0	0	0	0	1	0	0	4000	0	4600	1	1	1	1	230	69
2	1	1	0	0	1	0	0	0	0	0	0	0	0	3000	3000	5000	7000	1	4	1	1	207	84
2	2	0	1	0	0	0	0	0	0	0	1	0	0	0	0	5000	7000	1	1	1	1	213	72
1	1	1	1	1	1	0	0	0	1	0	0	0	0	0	400	0	10000	2	1	1	1	105	64
2	1	0	1	1	0	0	0	0	0	0	0	0	1	500	2000	0	1500	1	1	1	1	209	71
1	1	0	0	1	0	0	0	0	0	0	0	0	0	0	0	500	2400	1	1	1	1	115	62
2	1	0	1	0	1	0	0	0	0	0	1	1	0	0	2500	2500	5700	2	1	0	0	235	58
1	2	0	0	1	0	0	0	0	0	0	0	0	0	0	0	0	1500	1	1	1	0	110	51
2	1	0	0	0	0	0	0	0	0	0	1	1	1	0	0	3000	5000	1	1	0	0	232	57
2	1	0	1	0	1	0	0	0	0	0	1	0	1	0	400	0	0	2	1	1	1	206	64
2	1	0	1	0	0	0	0	0	0	0	1	0	0	0	2000	0	3500	2	1	0	1	202	68
2	2	0	1	1	1	0	0	0	0	0	0	0	0	900	0	0	900	2	4	1	1	213	74
2	1	0	1	0	0	0	0	0	0	0	1	0	1	0	100	0	1200	2	1	1	1	217	73
1	2	1	1	0	0	0	0	0	0	0	0	0	0	0	0	0	1500	2	1	1	0	132	46
2	1	0	0	0	0	0	0	0	0	0	1	0	1	200	0	0	0	1	1	1	0	223	49
1	1	0	1	0	1	0	0	0	0	0	1	0	0	0	0	0	0	2	1	1	1	113	68
2	1	0	1	1	0	0	0	0	0	0	1	0	0	1000	1200	0	2000	1	1	1	1	201	84
1	1	0	1	0	0	0	0	0	0	0	0	1	1	2600	600	0	1600	2	1	0	0	102	52
1	1	1	1	0	1	0	0	0	0	0	0	1	0	0	100	0	200	1	1	1	1	135	81
1	2	1	0	1	0	0	0	0	0	0	0	0	0	0	0	200	1300	1	1	1	1	132	61
2	2	0	1	0	1	0	0	0	0	0	0	0	0	0	0	0	2000	2	1	1	1	230	61
1	2	0	1	0	0	0	0	0	0	0	0	0	0	0	0	1000	4000	2	1	1	1	110	70
1	2	0	1	1	1	0	0	0	0	0	0	0	0	1000	0	200	2500	2	1	1	1	139	64
2	1	1	1	0	0	0	0	0	0	0	0	1	0	0	0	0	2000	1	1	1	1	235	76
1	1	0	1	1	0	0	0	0	0	0	0	1	0	500	1000	500	500	1	1	1	1	122	63
2	1	0	1	0	1	0	0	0	0	0	0	1	0	0	100	0	1700	2	1	1	1	221	66
1	2	0	0	0	1	0	0	0	0	0	0	0	0	200	0	500	2000	2	4	1	1	110	70
1	1	0	0	0	0	0	0	0	0	0	0	1	0	800	100	0	1000	2	1	1	0	116	21
1	2	0	1	0	0	0	0	0	0	0	0	0	0	0	0	0	4000	2	1	1	1	132	73
1	2	0	1	0	0	0	0	0	0	0	0	0	0	0	0	0	1200	2	1	1	0	139	53
2	1	1	0	1	0	0	0	0	0	0	0	1	0	0	0	0	0	1	1	1	0	217	54
2	2	0	0	0	0	0	0	0	0	0	0	1	0	0	0	0	20000	2	1	0	1	213	68
1	2	0	1	0	0	0	0	0	0	0	1	0	0	800	200	2500	8000	2	4	1	1	118	62
2	2	0	1	1	0	0	0	0	0	0	0	1	0	0	0	0	1500	2	4	1	1	230	71
2	1	0	1	0	1	0	0	0	0	0	0	0	0	0	50	0	800	1	1	0	1	228	60
1	1	1	1	0	0	0	0	0	0	0	1	0	1	400	200	0	400	2	4	1	1	131	81
1	2	0	1	0	0	0	0	0	0	0	0	0	0	1200	0	100	1200	1	1	1	1	139	87
1	1	0	1	0	1	0	0	0	0	0	1	0	0	0	1000	0	0	2	1	1	1	104	68
2	1	0	1	0	0	0	0	0	0	0	0	0	1	0	100	5000	6000	2	1	0	0	212	47
1	1	1	0	0	0	0	0	0	0	0	0	1	0	0	200	0	2500	2	1	1	0	115	59
1	1	0	0	0	1	0	0	0	0	0	1	0	0	0	1000	0	2000	2	1	1	1	121	61
2	2	0	0	0	0	0	0	0	1	0	0	0	1	1000	300	0	4000	1	1	1	0	208	46
2	1	0	0	0	1	0	0	0	0	0	0	0	0	0	0	0	4000	2	1	0	0	226	49
2	1	0	1	0	1	0	0	0	0	0	0	0	0	0	500	0	2500	1	4	1	1	238	71
1	2	0	1	0	1	0	0	0	0	0	1	0	0	0	0	0	0	2	4	1	1	128	63
2	1	0	1	1	0	0	0	0	0	0	0	0	0	0	0	0	9500	1	1	1	0	219	55
1	1	1	0	0	0	0	0	0	1	0	0	0	0	0	0	0	0	2	5	1	0	106	53
2	2	0	1	0	0	0	0	1	0	0	0	0	0	0	0	1200	2100	2	1	1	1	230	65
1	1	0	1	0	0	0	0	0	0	0	0	0	1	0	0	0	2000	2	4	1	1	133	65
2	2	0	1	0	0	0	0	0	0	0	1	0	0	0	0	1700	1800	2	2	1	0	230	57
2	1	0	1	0	0	0	0	0	0	0	0	1	0	0	0	0	10000	2	1	1	1	235	61
2	1	0	1	0	0	0	0	0	0	0	1	0	0	0	1000	0	15000	1	1	1	1	209	68
1	1	1	0	1	1	0	0	0	0	0	0	0	0	0	1500	500	1500	2	1	1	0	114	51
2	1	0	1	0	0	0	0	0	0	0	0	1	0	0	0	0	0	2	1	1	1	217	64
2	1	0	0	0	0	0	0	0	0	0	1	0	0	4000	400	0	4000	2	1	0	0	216	49
1	1	0	0	0	1	0	0	0	0	0	0	0	0	0	0	500	4000	2	1	1	0	105	52
1	1	0	0	0	0	0	0	1	0	0	0	0	0	0	100	0	3000	2	1	1	1	141	66
1	1	0	1	1	0	0	0	0	0	0	0	0	0	0	200	0	3000	2	1	1	1	135	68
1	2	0	1	0	0	0	0	0	0	0	0	0	0	3000	0	0	3000	2	1	1	0	139	46
1	1	0	0	1	0	0	0	0	0	0	0	0	0	0	200	500	2300	2	1	1	0	124	48
1	1	0	1	1	1	0	0	0	0	0	1	0	0	2000	500	0	1500	1	1	1	1	114	83
1	1	0	1	0	0	0	0	0	0	0	0	0	0	0	400	0	2500	2	1	1	0	130	36
2	1	1	1	0	1	0	0	0	0	0	0	0	0	3600	800	1500	3600	2	1	1	0	203	58
2	2	0	0	0	0	0	1	0	0	0	0	0	0	0	0	2200	3700	1	1	1	0	230	55
1	1	0	0	1	1	0	0	0	0	0	0	0	1	0	300	1000	2800	2	1	1	1	131	67
1	1	1	1	1	1	0	0	0	0	0	0	0	0	0	1500	5000	1200	2	1	1	0	107	58
1	2	0	0	0	1	0	0	1	0	0	0	0	0	0	1000	0	2000	1	1	1	1	110	80
2	1	0	1	1	1	0	0	0	0	0	1	0	0	14700	100	0	14000	2	1	1	1	226	68
2	1	1	1	0	1	0	0	0	0	0	1	0	0	0	0	500	1000	2	1	1	1	228	78
1	1	0	0	0	0	0	0	1	0	0	0	0	0	0	400	0	3000	1	1	1	1	135	73
1	1	0	0	1	1	0	0	0	1	0	1	1	0	0	300	1700	2000	1	1	1	1	131	82
2	2	0	1	0	0	0	0	0	0	0	0	0	0	2000	0	1500	0	2	1	1	1	213	60
2	1	0	1	0	0	0	0	0	0	0	1	0	0	0	0	0	4000	2	1	0	0	234	56
1	1	0	1	0	0	0	0	0	0	0	1	0	0	0	200	0	600	2	1	1	1	137	62
2	2	0	0	0	1	0	0	0	0	0	0	0	1	500	0	6000	2500	1	1	1	0	230	55
2	1	0	1	0	0	0	0	0	0	1	1	1	0	2000	0	0	4000	2	1	1	1	204	74
2	1	0	0	0	0	0	0	1	0	0	0	0	0	0	100	0	0	1	4	1	1	220	84
1	1	1	1	0	0	0	0	0	0	0	1	0	0	0	100	1500	4300	2	4	1	1	142	65
2	1	0	0	0	0	0	0	0	0	1	0	0	0	0	100	0	400	1	1	1	1	217	75
2	2	0	1	0	1	0	0	0	0	0	0	0	0	0	0	0	3000	2	4	1	1	230	78
2	2	0	1	1	0	0	0	0	0	0	1	0	1	1000	0	2000	3000	2	1	1	1	208	69
1	1	0	0	1	0	0	0	0	0	0	0	1	0	0	400	500	1800	2	1	1	1	134	62
2	2	0	0	0	0	0	0	0	0	0	1	1	0	0	1000	0	10000	2	1	1	1	208	70
1	1	1	0	1	1	0	0	0	0	0	1	0	1	500	100	2000	500	1	1	1	1	120	75
2	1	0	0	0	0	0	0	1	0	0	0	0	0	0	1000	0	300	1	1	1	0	229	53
1	1	0	1	0	0	0	0	0	0	0	0	0	0	0	100	0	0	2	4	1	1	130	81
2	1	0	1	1	1	0	0	1	0	0	1	0	0	6000	200	4000	6000	2	1	1	1	240	69
1	1	1	0	0	1	0	0	0	0	0	1	0	0	0	0	0	0	1	1	1	0	122	33
1	1	0	0	1	0	0	0	0	0	0	0	0	0	0	300	800	1300	1	1	1	1	140	66
1	2	0	0	1	0	0	0	0	0	0	0	1	0	0	0	0	0	2	1	1	0	128	50
2	1	1	1	1	1	0	0	0	0	0	0	0	1	0	500	0	0	1	1	1	1	209	66
1	1	1	0	0	0	0	0	0	0	0	0	1	0	500	1000	3000	2800	1	1	1	0	114	57
1	1	0	0	0	0	0	0	0	0	0	0	1	0	0	200	0	1300	2	1	1	0	131	26
2	1	0	1	0	0	0	0	0	0	0	1	0	0	0	0	0	0	1	1	0	1	222	68
2	1	0	0	0	1	0	0	0	0	0	0	0	1	0	0	0	25000	2	1	0	0	216	58
1	2	0	1	0	0	0	0	0	0	0	1	0	0	0	100	500	1500	2	4	1	1	132	69
1	2	0	0	0	0	0	0	0	0	0	1	0	0	0	0	0	4100	1	1	1	0	139	52
1	1	1	1	0	1	0	0	0	0	0	0	0	0	0	200	0	2600	1	1	1	1	140	64
1	1	1	0	0	0	0	0	0	0	1	1	0	1	700	200	0	700	2	4	1	1	133	63
1	2	0	0	0	0	0	1	0	0	0	0	0	0	1000	6000	5000	15000	1	1	1	1	110	67
2	2	1	1	1	0	0	0	0	0	0	1	0	0	0	0	0	1100	2	1	1	1	230	65
2	2	0	1	0	1	1	0	0	0	0	0	0	0	0	0	1000	3100	2	1	1	1	208	66
2	2	0	1	0	0	0	0	0	0	0	0	1	0	0	0	0	900	1	1	1	1	230	79
2	1	0	1	0	0	0	0	0	0	0	0	1	1	0	1000	0	3500	2	1	1	1	209	80
2	1	0	1	0	1	0	0	0	0	0	1	0	0	4000	300	0	4000	1	1	0	0	236	54
2	2	0	1	1	1	0	0	0	0	0	1	1	1	0	0	0	2300	2	4	1	1	230	78
2	2	0	0	1	1	0	0	0	0	0	1	0	0	200	500	1000	3000	1	1	1	1	230	69
1	1	0	1	0	1	0	0	0	0	0	0	0	0	0	400	0	200	2	1	1	1	109	65
1	2	0	1	0	0	0	0	0	0	0	0	0	0	0	0	0	1200	2	1	1	0	139	44
2	2	1	0	0	1	0	0	0	0	0	1	1	0	0	0	8	0	2	4	1	1	213	84
2	2	1	0	0	0	0	0	0	0	0	1	1	0	0	1000	0	1500	1	1	1	1	224	68
2	2	1	1	0	0	0	0	0	0	0	0	0	0	0	0	3000	300	2	4	0	1	213	84
2	2	0	1	0	0	0	0	0	0	0	0	0	0	0	0	0	0	2	1	1	1	230	70
1	2	0	1	0	0	0	0	0	0	0	0	0	0	0	0	0	0	1	1	1	1	128	60
2	2	0	0	1	0	0	0	1	0	0	0	0	0	0	500	0	4000	1	1	1	1	230	61
1	2	1	0	0	1	0	0	0	0	0	0	0	0	0	0	500	2400	1	1	1	1	110	62
2	2	0	1	0	1	1	0	0	0	0	0	0	0	0	0	2300	3600	1	1	1	1	230	69
1	2	1	0	0	0	0	0	0	0	0	1	0	1	0	500	0	2010	1	1	1	0	128	33
1	2	0	0	0	0	0	0	0	0	0	1	0	1	0	0	0	6000	2	1	1	0	139	45
2	1	0	1	0	1	0	0	0	0	0	0	0	0	0	0	0	2000	2	4	1	1	219	76
2	1	0	1	0	0	0	0	0	0	0	1	1	1	1500	300	1000	4000	2	1	0	0	204	45
1	1	0	1	0	0	0	0	0	0	0	1	0	0	1000	500	0	5000	2	1	1	1	104	60
2	1	0	1	0	0	0	0	0	0	0	0	1	1	0	200	0	4500	2	1	0	0	222	56
2	1	0	1	1	0	0	0	0	0	0	1	0	1	1000	500	2500	4000	1	1	1	1	237	62
1	1	0	1	0	1	0	0	0	0	0	0	0	0	2600	500	0	3000	2	1	1	0	130	59
2	1	0	1	0	1	0	0	0	0	1	0	0	0	1000	2000	1000	1200	1	1	1	1	203	78
2	1	0	1	1	1	0	0	0	0	0	0	0	0	4000	1000	8000	4000	1	1	1	1	219	79
2	1	0	1	0	0	0	0	0	0	0	1	0	1	0	500	1500	1500	2	1	1	1	239	60
1	1	0	0	0	0	0	0	1	0	0	0	0	0	0	600	0	0	1	5	1	0	112	25
1	1	1	1	0	1	0	0	0	0	0	1	0	0	0	500	1600	500	2	1	1	1	104	78
2	1	0	1	0	0	0	0	0	0	0	0	0	0	1000	1000	0	1300	1	1	0	0	240	40
2	1	0	1	0	1	0	0	0	0	0	0	0	0	0	2000	0	3000	1	4	1	1	202	77
1	1	1	0	0	0	0	0	0	0	0	0	1	1	5000	400	3500	5000	2	1	1	0	108	43
1	2	0	1	0	0	0	0	0	0	0	0	0	0	0	0	0	550	1	1	1	1	139	62
1	1	0	1	1	1	0	0	0	0	0	1	0	0	0	500	0	5000	2	1	1	1	120	64
2	1	0	1	0	0	0	0	0	0	0	0	1	0	0	0	0	0	1	1	1	1	238	81
1	1	1	1	0	1	0	0	0	0	0	0	0	0	1000	2500	0	1000	2	4	1	1	108	80
2	1	0	0	0	0	0	0	1	0	0	0	1	0	0	0	0	5000	1	1	1	1	237	82
1	1	0	1	0	1	0	0	0	0	0	1	1	1	0	300	0	8000	2	4	1	1	140	72
1	1	0	1	0	0	0	0	0	0	0	0	1	0	0	200	0	300	2	1	1	1	133	66
1	1	0	0	1	0	0	0	0	0	0	0	0	0	0	200	0	100	1	5	0	0	140	55
1	2	0	0	0	0	0	0	0	0	0	1	1	0	0	200	0	2000	2	4	1	1	132	88
1	1	1	1	1	0	0	0	0	0	0	0	0	0	0	280	0	3200	1	1	1	0	122	59
2	1	0	1	0	1	0	0	0	0	0	1	1	0	1000	200	500	1500	2	1	0	1	230	76
2	1	0	1	1	0	0	0	0	0	0	0	0	1	0	600	2000	4000	2	1	1	1	209	64
1	1	0	0	0	1	0	0	0	0	0	0	0	0	0	500	0	2600	2	1	1	1	137	72
1	1	1	0	0	0	0	0	0	0	0	1	0	0	0	2000	0	3000	1	1	1	1	125	83
2	1	0	1	0	0	0	0	0	0	0	0	0	0	0	60	0	1500	2	4	0	1	219	60
1	1	1	1	0	0	0	0	0	0	0	1	0	0	0	100	0	850	2	4	1	1	142	77
2	1	1	1	0	0	0	0	0	0	0	0	0	0	0	200	0	8000	1	4	1	1	232	86
2	1	0	1	0	0	0	0	0	0	0	0	1	0	0	500	0	1000	2	1	0	0	234	52
2	1	0	1	0	0	0	0	0	0	0	1	0	1	0	2000	0	1000	2	1	1	1	207	66
2	2	0	1	0	1	0	0	0	0	0	0	1	1	0	0	0	1700	1	1	1	1	230	67
2	1	0	1	0	1	0	0	0	0	0	0	1	1	0	600	20000	3500	2	1	1	1	201	70
2	1	0	1	0	1	0	0	0	0	0	1	0	0	3000	100	2000	3000	2	1	0	1	218	75
1	1	0	1	0	1	0	0	0	0	0	0	0	0	2000	100	5000	2000	2	1	0	1	130	61
2	2	0	1	1	0	0	0	0	0	0	0	0	0	500	0	0	0	2	1	1	0	230	58
2	1	0	1	1	0	0	0	0	0	0	0	0	0	0	0	0	1000	1	1	1	1	223	82
1	1	1	1	0	1	0	0	0	0	0	1	0	0	0	500	0	1000	1	1	1	1	116	69
2	1	0	1	0	0	0	0	1	0	0	0	0	0	0	0	0	3000	1	1	0	0	223	57
1	1	0	1	0	1	0	0	1	0	0	1	0	0	0	400	0	0	1	1	1	1	121	74
1	1	0	1	0	0	0	0	0	0	0	0	1	1	3000	400	0	3000	1	1	0	1	108	75
1	1	0	0	0	1	0	0	0	0	0	0	0	0	0	500	0	200	1	1	1	1	120	72
1	2	0	0	0	0	0	0	0	0	0	1	0	0	0	0	0	500	2	1	1	0	110	53
1	1	0	0	0	1	0	0	0	0	0	0	0	0	500	200	600	5000	2	1	1	0	106	34
2	1	0	1	0	0	0	0	0	0	0	1	0	0	0	200	0	5000	1	1	0	1	206	65
2	1	1	1	0	0	0	0	0	0	0	0	1	0	0	1000	0	600	1	1	1	1	232	81
2	1	0	0	0	0	0	0	0	0	0	1	0	0	25000	500	0	25000	2	1	0	0	218	50
1	2	0	0	0	1	0	0	0	0	0	0	0	0	0	1000	0	500	2	4	1	1	128	72
1	1	0	1	0	0	0	0	0	0	0	0	0	0	0	200	0	150	1	1	1	1	142	67
1	1	1	0	0	0	0	0	1	0	0	0	0	1	3000	1000	0	1700	1	1	0	1	125	83
2	1	0	1	0	0	0	0	0	0	0	1	0	0	500	300	15000	5000	2	1	1	0	204	50
1	2	0	1	0	0	0	0	0	0	0	0	1	0	0	0	0	1500	2	1	1	1	139	71
2	1	0	1	1	1	0	0	0	0	0	1	0	1	0	3000	0	20000	1	1	0	1	234	61
2	1	0	0	0	0	0	0	0	0	0	1	0	0	1000	1000	30000	10000	2	1	1	0	202	49
2	1	1	1	0	1	0	0	0	0	0	0	0	0	200	200	0	1500	2	1	1	1	228	64
2	1	0	1	1	1	0	0	0	0	0	0	0	1	5000	1000	7500	15000	2	4	1	1	234	75
2	2	0	1	0	1	0	0	0	0	0	1	0	0	1500	200	5000	1500	2	1	0	0	233	57
2	1	0	0	0	0	0	1	0	0	0	0	0	0	2000	2500	1500	300	2	1	1	0	219	52
1	2	0	1	0	0	0	0	0	0	0	0	1	0	0	0	0	1500	2	1	1	1	139	76
2	1	0	1	0	0	0	0	0	0	0	0	0	0	0	0	0	400	2	4	0	0	217	59
1	2	1	0	0	0	0	0	0	0	1	0	0	0	200	0	0	200	2	5	1	0	132	32
2	2	0	1	0	1	0	0	0	0	0	0	0	0	0	0	500	2600	2	4	1	1	233	69
1	1	0	1	1	0	0	0	0	0	0	1	1	0	0	0	3000	8500	2	1	1	1	113	62
1	1	0	1	0	0	0	0	0	0	0	1	0	0	0	400	0	1000	1	1	1	1	124	76
2	2	0	1	0	1	0	0	0	0	0	1	0	0	0	500	0	5000	2	1	1	1	230	63
2	2	1	0	1	0	0	0	0	0	0	0	0	0	0	0	0	0	2	1	1	0	230	37
2	1	0	1	0	1	0	0	0	0	0	1	0	1	0	200	0	500	2	4	1	1	201	91
2	1	0	1	1	1	0	0	0	0	0	1	0	0	10000	500	7000	10000	2	1	0	0	234	50
1	1	0	1	0	0	0	0	0	0	0	0	0	0	0	0	0	0	2	4	1	1	137	84
1	1	1	0	0	0	0	0	0	0	0	1	1	1	0	2000	6200	4000	2	4	1	1	108	87
1	2	0	1	0	1	0	0	0	0	0	0	0	0	0	0	0	0	1	1	1	0	110	52
1	1	0	1	1	1	0	0	0	0	0	0	0	0	0	1200	0	5000	2	4	1	1	117	79
2	1	0	1	0	0	0	0	0	1	0	0	0	1	5000	3000	7000	3500	1	4	1	1	214	81
1	2	0	1	0	1	0	0	0	0	1	0	1	1	1000	1500	30000	15000	2	1	1	0	110	49
2	1	0	1	0	0	0	0	0	0	0	0	0	0	0	0	0	2200	2	1	0	1	217	62
2	1	0	0	0	0	0	0	1	0	0	0	1	1	0	1500	500	11000	2	1	1	1	225	65
1	1	0	1	0	1	0	0	1	0	0	0	0	0	0	400	0	0	1	1	1	1	124	74
2	2	0	0	1	0	0	0	0	0	0	0	0	0	0	0	0	0	1	1	1	1	230	60
2	1	0	1	0	1	0	0	0	0	0	1	1	0	0	0	0	1600	2	1	1	0	226	37
2	1	0	0	0	1	1	0	0	0	0	0	0	1	0	3000	4000	7500	1	4	1	1	209	66
1	1	1	0	0	0	0	0	0	0	0	1	0	0	0	500	0	1500	2	1	1	0	114	56
2	1	0	1	0	0	0	0	0	0	0	0	0	0	0	500	0	1300	1	1	1	1	232	87
2	2	0	1	0	0	0	0	0	0	0	0	1	1	0	150	1800	5000	1	1	0	0	211	59
1	1	1	1	0	1	0	0	0	0	0	0	0	0	0	3000	0	0	2	1	1	1	115	70
2	1	0	1	0	0	0	0	0	0	0	0	1	1	0	200	0	300	1	1	1	1	201	81
1	2	0	1	1	1	0	0	0	0	0	1	0	0	0	0	0	500	2	1	1	0	128	58
1	2	0	1	0	0	0	0	0	0	0	1	0	0	500	0	0	1000	2	4	1	1	128	75
1	2	0	1	0	0	0	0	0	0	0	0	0	0	3000	0	0	3000	1	1	1	1	132	81
2	1	0	0	0	0	0	0	0	0	0	1	0	0	37000	5000	6300	36500	2	1	0	0	218	56
2	2	0	1	0	0	0	0	0	0	0	0	1	1	0	1500	0	500	1	1	1	1	233	76
1	1	0	1	1	1	0	0	0	0	0	0	0	0	0	1000	0	3000	1	1	1	1	122	67
2	2	1	1	1	0	0	0	0	0	0	0	0	1	0	0	0	1300	2	1	1	0	208	58
1	1	1	0	0	0	0	1	0	0	0	0	0	0	0	500	0	2600	1	4	1	0	112	48
1	1	0	0	0	1	0	0	0	0	0	0	0	0	0	200	0	240	2	1	1	1	124	77
1	1	0	1	1	1	0	0	0	0	0	1	0	0	0	600	0	1700	2	1	1	1	112	71
2	1	0	1	1	0	0	0	0	0	0	1	0	0	1200	200	500	1200	2	4	0	0	225	57
1	2	0	0	0	0	0	0	1	0	0	1	0	0	0	0	0	2500	1	1	1	0	128	53
2	2	0	1	0	1	0	0	0	0	0	0	1	1	0	0	0	750	1	1	1	1	208	62
2	2	0	1	0	1	0	0	0	0	0	1	0	0	0	0	0	1400	2	1	1	1	230	67
1	1	1	0	0	1	0	0	0	0	0	0	0	0	0	1000	0	1600	1	1	1	0	116	57
2	1	0	1	1	1	0	0	0	0	0	1	0	0	20000	10000	30000	10000	2	1	0	0	222	56
2	2	0	0	1	1	0	0	0	0	0	0	0	0	0	1500	500	1500	1	1	1	1	233	71
1	1	0	1	0	0	0	0	0	0	0	1	0	0	0	100	0	15000	2	4	1	1	137	95
1	1	1	1	0	0	1	0	0	0	0	0	1	1	0	2000	0	80000	1	1	1	1	135	65
2	1	0	1	0	1	0	0	0	0	0	0	0	0	0	0	0	0	2	1	1	1	223	62
1	1	1	1	0	1	0	0	0	0	0	1	0	0	0	1000	0	5000	2	1	1	0	106	59
1	1	1	0	0	0	0	0	0	1	0	0	0	1	5000	1200	200	5000	1	5	0	0	102	20
1	1	1	1	0	0	0	0	0	0	0	0	0	0	0	500	0	0	1	1	1	1	109	72
1	1	0	0	0	0	0	0	0	0	0	0	1	0	0	3000	500	5000	1	5	1	0	130	31
1	2	1	0	0	0	0	0	0	0	0	1	0	0	1000	0	1000	35000	2	1	1	0	110	32
2	2	0	1	1	1	0	0	0	0	0	0	0	0	500	200	0	0	1	4	1	1	230	77
2	2	1	0	0	0	0	0	0	0	0	0	1	0	500	200	5000	2000	2	1	1	0	211	38
2	1	0	1	1	1	0	0	0	0	0	0	0	1	500	400	3000	4500	1	1	1	1	239	64
2	2	0	0	0	1	0	0	0	0	0	0	0	0	0	1000	3000	0	1	1	1	1	223	81
2	1	0	1	0	0	0	0	0	0	0	0	1	0	0	200	600	1000	2	1	0	0	222	39
2	1	0	1	0	0	0	0	0	0	0	1	0	1	0	200	0	2000	2	1	1	1	239	71
2	2	0	1	0	0	0	0	0	0	0	0	1	0	0	500	0	0	2	4	1	1	224	82
2	1	0	0	0	0	0	0	0	1	0	0	0	1	0	400	0	1600	1	1	1	0	228	37
1	1	0	1	0	1	0	0	0	0	0	0	1	0	0	600	1000	800	2	4	1	1	119	70
1	2	0	0	0	0	0	0	0	0	0	0	1	0	4000	800	0	3800	2	1	1	1	128	63
2	1	0	1	0	0	0	0	0	0	0	1	0	0	500	500	1500	3000	2	1	1	1	231	60
1	2	0	0	0	0	0	0	0	0	0	1	0	0	500	0	0	500	2	4	1	1	132	79
1	1	1	0	0	0	0	0	1	0	0	0	0	0	0	1000	0	27000	2	1	1	0	121	47
1	1	0	0	0	0	0	0	0	0	0	0	1	0	0	1000	0	3000	1	1	1	0	106	49
1	1	0	1	1	0	0	0	0	0	0	0	0	0	0	1000	0	100	1	1	1	0	114	58
1	1	0	1	1	1	0	0	0	0	0	0	0	0	0	2000	5000	7000	2	1	1	0	119	49
1	1	0	1	0	0	0	0	0	0	0	0	0	0	200	2000	500	1000	2	1	1	1	124	63
2	1	0	0	0	0	0	0	0	0	0	0	1	0	500	200	0	1200	2	1	0	0	214	28
2	2	0	1	0	1	0	0	0	0	0	0	0	0	600	0	0	600	1	5	0	0	213	26
1	1	0	0	0	1	0	0	0	0	0	1	1	0	6000	200	0	6000	2	4	1	1	118	75
1	1	1	0	1	0	0	0	0	0	0	0	0	0	0	1000	0	1500	1	1	1	0	127	48
2	1	0	1	0	0	0	0	0	0	0	0	1	0	0	100	0	4000	2	1	0	1	221	62
1	1	0	1	0	1	0	0	0	0	0	0	0	0	2000	400	0	2000	1	1	1	1	136	77
2	2	0	1	0	0	0	0	0	0	0	0	0	0	0	0	0	200	2	1	1	1	230	70
2	1	0	0	1	0	0	0	0	0	0	0	0	0	0	1000	1500	0	2	1	1	1	236	63
2	1	0	1	0	1	0	0	0	0	0	1	1	0	4000	500	0	3500	2	1	0	0	217	55
1	1	0	1	0	0	0	0	1	0	0	1	0	0	0	1000	0	6000	2	1	1	1	104	63
2	1	0	1	0	1	0	0	0	0	0	0	1	0	0	300	1300	6000	2	1	1	0	218	42
2	1	0	1	0	1	0	0	0	0	0	0	0	0	0	0	0	0	2	1	1	1	223	67
2	2	0	0	0	0	0	0	0	0	0	0	1	0	0	0	0	3500	2	1	0	0	230	45
1	2	0	1	0	0	0	0	0	0	0	1	1	0	0	0	0	9700	2	4	1	1	139	76
2	1	0	1	0	0	0	0	0	0	0	1	1	0	10000	3000	0	7000	2	1	0	0	221	56
2	1	0	1	0	1	0	0	0	0	0	0	0	0	0	300	0	1000	1	1	0	1	239	72
2	2	0	1	0	1	0	0	0	0	0	0	0	0	0	150	0	230	2	1	1	1	211	78
1	1	0	1	0	1	0	0	0	0	0	0	0	1	2500	1000	1500	2500	2	1	1	0	104	57
2	2	0	1	0	0	0	0	0	0	0	1	1	0	0	1000	4000	3000	2	1	1	1	211	71
1	2	0	1	0	0	0	0	0	0	0	0	1	0	0	0	0	2000	2	4	1	0	110	46
2	1	0	1	0	0	0	0	0	0	0	1	0	0	0	500	0	2000	1	1	1	1	206	78
2	1	0	1	0	0	0	0	0	0	0	0	0	0	0	1000	0	1000	2	4	1	1	208	74
1	1	1	1	0	0	0	0	0	0	1	0	0	0	0	400	0	0	2	1	1	0	112	52
2	1	0	0	0	0	0	0	0	0	0	1	0	0	0	50	0	2000	2	1	0	0	228	56
2	2	0	1	0	0	0	0	0	0	0	0	1	0	0	0	0	0	1	4	1	1	230	74
2	1	0	1	1	0	0	0	0	0	0	1	0	1	0	100	0	4000	1	1	1	1	239	71
1	1	0	1	0	1	0	0	0	0	0	0	0	0	500	400	0	4500	2	4	1	1	108	63
2	2	0	0	1	0	0	0	0	0	0	0	1	0	0	0	6000	30000	1	1	1	0	224	50
1	1	1	0	0	1	0	0	0	0	0	0	0	0	0	1500	0	200	1	1	1	1	120	65
2	1	0	1	0	0	0	0	1	0	1	1	0	0	0	0	0	0	1	4	1	1	226	83
1	2	0	1	1	0	0	0	0	0	0	0	0	1	10000	0	2000	10000	2	1	1	0	110	53
2	2	0	0	0	0	0	0	0	1	0	0	0	0	2000	3000	0	3000	1	2	1	0	208	29
2	1	0	1	0	1	0	0	0	0	0	1	1	0	500	1500	1000	2500	2	1	1	1	227	83
2	1	0	1	0	0	0	0	0	0	0	1	1	0	0	0	16000	4800	2	1	1	1	207	63
1	1	0	1	0	0	0	0	0	0	0	0	1	0	2000	1000	0	1500	2	1	1	0	122	59
1	1	0	1	0	0	0	0	0	0	0	1	0	0	0	0	0	2000	2	1	1	0	124	51
2	2	0	1	0	0	0	0	0	0	0	0	0	1	0	0	0	0	2	4	1	1	213	76
2	1	0	1	0	1	0	0	0	0	0	1	1	1	0	0	0	4300	2	1	1	1	234	76
2	1	0	1	0	1	0	0	0	0	0	1	1	0	0	0	0	1200	2	4	1	1	206	78
2	2	1	1	0	1	0	0	0	0	0	0	0	1	0	0	0	350	2	4	1	1	213	72
2	1	1	1	1	1	0	0	0	0	0	0	1	1	0	2000	0	1500	1	1	1	1	230	73
2	2	1	0	0	0	0	0	0	1	0	0	0	1	0	0	0	0	1	5	1	0	208	47
2	1	0	1	1	0	0	0	0	0	0	1	0	0	0	200	500	1500	2	1	1	1	202	64
2	2	0	1	1	1	1	0	0	0	0	0	0	0	0	0	4000	5000	1	4	1	1	230	80
1	2	1	1	0	0	0	0	0	0	0	0	1	0	0	0	0	1300	1	1	1	0	132	54
1	1	0	1	1	1	0	0	1	0	0	0	0	0	1500	1000	0	2500	2	4	1	1	101	75
2	2	0	1	0	0	0	0	0	0	0	0	0	1	0	0	500	300	1	1	1	1	213	78
2	2	0	0	0	0	0	0	1	0	0	0	1	0	0	0	500	500	2	4	1	1	230	63
2	1	0	1	1	0	0	0	0	0	0	1	0	0	0	0	4000	10000	2	1	0	1	223	67
1	1	0	0	0	0	0	0	0	0	1	0	0	0	1000	200	0	1000	2	1	1	0	126	31
1	1	0	1	1	0	0	0	0	0	0	0	0	0	0	1000	0	1200	2	1	1	1	106	62
2	1	0	1	0	0	0	0	0	0	0	0	0	0	1000	100	2000	1000	1	1	1	1	226	71
2	1	0	1	1	1	0	0	0	0	0	1	0	0	12000	300	1000	4000	2	1	0	0	236	58
2	1	1	0	0	1	0	0	1	0	0	1	0	0	0	1500	0	1500	1	1	1	1	228	78
2	2	0	1	0	1	0	0	0	0	0	0	0	0	0	0	0	600	2	4	1	1	230	84
2	2	0	0	0	1	0	0	0	0	0	0	0	0	0	1000	2000	7000	1	1	1	1	230	63
2	1	0	1	1	0	0	0	0	0	0	0	1	0	8000	500	6500	15000	2	1	1	0	226	58
2	2	0	0	0	1	0	0	0	0	0	0	0	0	1000	200	4000	80000	1	1	1	1	230	83
1	1	1	1	0	1	0	0	0	0	0	1	0	0	500	400	500	10000	2	1	1	1	101	61
1	1	1	0	0	0	0	0	0	0	1	0	0	0	1000	2000	0	1000	1	1	1	0	136	37
2	1	1	1	0	0	0	0	0	1	0	1	0	0	0	0	0	2300	2	1	0	0	221	42
2	1	0	0	0	1	0	0	0	0	0	1	0	0	0	0	0	40000	2	1	1	0	240	54
1	2	0	1	0	1	0	0	0	0	0	0	0	0	0	300	0	500	2	4	1	1	139	74
2	2	0	1	0	0	0	0	0	0	0	0	1	0	1000	0	20000	15000	2	1	1	0	230	49
1	1	0	0	0	0	0	0	0	0	0	0	1	0	4000	500	0	4000	1	1	1	1	130	63
2	1	0	0	0	0	0	0	0	0	0	0	1	0	0	100	0	1500	2	1	0	0	239	55
2	2	0	0	1	0	0	0	0	0	0	0	0	1	2500	0	1500	1200	1	1	1	0	213	46
1	2	0	0	0	1	0	0	0	0	0	0	1	0	1000	1500	2000	5000	2	1	1	1	128	60
1	1	1	1	0	1	0	0	0	0	0	0	0	1	0	1500	0	0	1	1	1	1	117	67
1	1	1	0	0	0	0	0	0	0	0	1	0	0	1000	2000	500	3500	2	1	0	0	115	46
1	1	0	1	0	0	0	0	0	0	0	1	0	0	500	400	700	2500	1	1	1	0	103	59
1	2	0	1	0	0	0	0	0	0	0	0	0	1	500	300	0	5000	2	4	1	0	129	59
2	1	0	1	0	0	0	0	0	0	0	1	1	0	0	500	0	2000	2	1	0	0	226	50
2	2	0	1	0	1	0	0	0	0	0	0	0	0	0	0	0	0	1	1	1	1	208	65
2	2	0	0	0	0	0	0	1	0	0	1	0	0	0	0	0	2800	2	1	1	0	230	50
1	1	0	0	0	1	0	0	0	0	0	1	0	0	5000	1200	2500	0	2	1	1	1	106	71
2	2	1	1	1	0	0	0	0	0	0	0	0	1	0	0	200	650	2	1	1	0	213	57
1	1	1	0	0	0	0	1	0	0	0	0	0	0	0	150	3000	1000	2	1	1	0	108	49
1	2	1	1	0	0	0	0	0	0	0	0	1	0	500	0	200	1200	1	1	1	0	139	52
1	1	0	1	0	0	0	0	0	0	0	1	1	0	0	500	0	500	2	5	1	1	112	72
1	1	1	1	1	1	0	0	0	0	0	1	0	0	0	1000	0	350	2	4	1	1	107	78
2	1	1	0	0	0	0	0	0	0	0	0	1	1	0	1000	0	2000	1	5	1	0	231	23
2	1	0	1	0	0	0	0	0	0	0	1	0	0	0	300	1000	700	2	4	1	1	212	68
2	1	0	0	0	1	0	0	0	0	0	0	0	0	0	0	0	1000	1	1	1	1	206	67
1	1	1	1	0	0	0	0	0	0	0	0	0	1	500	2000	200	1500	1	1	1	1	125	64
1	2	1	1	0	0	0	0	0	0	0	1	0	0	1000	2000	4500	9000	2	1	1	0	110	43
2	1	0	0	0	1	0	0	0	0	0	0	0	0	1500	0	0	4000	1	1	1	1	228	66
1	2	1	0	0	0	0	0	0	0	1	0	1	0	0	0	0	4000	2	1	1	0	110	44
1	2	0	1	1	1	0	0	0	0	1	0	0	0	3000	0	3400	2500	1	1	1	1	110	60
2	2	0	0	0	0	0	0	0	0	0	1	0	1	500	0	0	0	1	1	1	1	230	74
2	2	0	1	0	1	0	0	1	0	0	1	0	0	5000	0	2500	3000	2	1	1	1	213	74
1	1	1	0	0	1	0	0	0	0	0	0	0	1	0	8000	0	5000	2	1	1	0	109	49
2	1	0	0	0	0	0	0	0	0	0	1	0	1	0	0	500	2500	2	1	0	0	217	46
1	1	1	0	0	0	0	0	0	0	0	1	0	0	0	100	500	2400	2	1	1	0	116	46
2	2	0	1	1	0	0	0	0	0	0	0	0	1	7000	5000	6400	15000	2	1	1	0	213	53
1	1	0	1	0	1	0	0	0	0	0	1	1	1	0	2000	0	10000	2	4	1	1	136	72
1	2	0	0	0	0	0	0	0	0	0	1	0	0	0	0	0	2000	1	1	1	1	139	85
2	1	0	1	1	1	0	0	1	0	0	0	0	0	500	400	0	1500	1	1	1	1	237	75
2	1	0	0	0	1	0	0	0	0	0	0	0	0	0	0	1000	4000	1	1	1	1	203	76
2	2	0	1	0	0	0	0	1	0	0	1	0	0	4000	500	2500	4000	1	1	1	1	213	70
2	1	0	0	1	0	0	0	0	0	0	0	0	0	2500	100	0	5000	2	1	0	1	227	60
1	2	0	0	0	0	0	0	0	0	0	0	1	0	0	0	0	3000	1	1	1	0	132	50
2	2	0	1	0	1	0	0	0	0	0	0	0	0	500	0	0	500	2	4	1	1	230	79
1	1	1	0	0	1	0	0	0	0	0	0	0	0	0	600	0	2300	2	1	1	0	124	44
1	2	0	1	0	0	0	0	0	0	0	0	0	0	0	0	0	0	2	1	1	1	110	65
1	1	0	0	0	0	0	0	0	0	0	1	0	0	0	0	0	0	2	1	1	0	101	57
2	2	0	1	0	1	0	0	0	0	0	1	1	0	0	500	0	3000	2	4	1	1	224	63
1	1	0	1	0	0	0	0	0	0	0	0	0	0	2000	1000	0	1500	1	1	1	1	125	64
1	1	0	0	0	0	0	0	0	0	0	0	1	1	2000	1000	0	4000	2	1	1	0	112	58
1	1	0	1	0	0	0	0	0	0	0	1	0	1	0	100	0	0	2	1	1	1	141	82
1	2	0	0	0	1	0	0	0	0	0	0	0	1	2000	5000	10000	9000	2	1	1	1	110	71
2	2	0	1	0	1	0	0	1	0	0	0	0	0	0	0	0	3000	2	4	1	1	230	78
1	2	0	1	0	0	0	0	0	0	0	1	0	0	0	0	0	4500	1	1	1	1	132	73
1	1	0	0	0	0	0	0	0	0	0	1	0	1	0	1000	3000	1500	1	5	1	0	119	27
2	1	0	1	0	0	0	0	0	0	0	0	0	0	0	2000	0	2500	1	4	1	1	202	78
1	1	0	0	1	0	0	0	1	0	0	0	0	0	0	500	0	5000	2	1	1	1	141	62
1	2	1	0	0	1	0	0	0	0	0	0	0	0	2000	4000	3000	4500	1	1	1	0	128	32
2	2	0	1	0	1	0	0	0	0	0	1	0	0	0	200	0	2800	2	1	1	1	211	72
1	1	0	1	0	0	0	0	0	0	0	0	1	0	0	0	0	4000	1	1	1	1	118	70
2	1	0	1	0	0	0	0	0	0	0	0	0	1	0	200	0	800	1	1	1	1	216	77
2	1	0	1	1	1	0	0	0	0	0	0	0	1	0	600	0	0	2	1	1	1	207	63
1	1	0	0	0	0	0	0	0	1	0	0	0	0	0	0	0	1200	1	4	1	1	116	85
1	2	1	0	1	1	0	0	0	0	0	0	0	1	2000	200	1500	3600	1	1	1	1	128	69
1	1	1	1	0	0	0	0	0	0	0	1	0	0	2700	300	0	2700	2	4	0	1	130	81
1	1	0	1	1	0	0	0	0	0	0	0	0	0	5500	500	0	5500	2	1	1	0	109	58
2	2	0	1	1	0	0	0	0	0	0	0	0	0	1000	0	6000	3500	2	1	0	1	230	61
2	2	0	0	0	0	0	0	0	1	0	0	0	1	1000	0	2000	1600	1	1	1	0	230	33
2	2	0	1	0	0	0	0	0	0	0	0	1	1	0	3000	1500	3000	1	1	1	1	208	72
2	1	0	1	0	0	0	0	0	0	0	1	0	1	0	100	0	4800	2	1	0	1	220	61
2	1	0	1	1	0	0	0	0	0	0	1	0	1	200	0	0	0	2	1	1	1	231	63
2	1	0	0	0	0	0	0	1	0	0	0	1	1	0	0	0	500	1	1	1	1	225	65
2	1	0	0	0	1	0	0	0	0	0	1	0	0	0	200	0	500	1	1	1	1	221	74
2	2	0	0	0	1	0	0	0	0	0	0	0	1	3000	0	0	6000	1	1	1	1	213	79
2	1	0	1	0	1	0	0	0	0	0	0	0	0	0	200	0	5000	1	1	1	1	215	73
1	2	1	0	0	0	0	0	0	0	1	0	0	0	0	0	0	2000	2	4	1	0	132	44
2	2	1	0	0	0	0	0	0	0	0	0	1	0	0	0	0	0	2	1	0	0	213	41
1	2	0	0	1	1	0	0	0	0	0	0	0	1	6000	5000	4000	11500	2	4	1	1	128	74
2	1	0	1	0	0	0	0	0	0	0	0	0	1	0	500	0	300	1	1	1	0	222	57
1	2	0	1	0	0	0	0	0	0	0	0	0	0	0	0	0	0	2	1	1	1	139	61
2	2	0	1	1	0	0	0	0	0	0	0	0	0	0	0	0	2000	2	4	1	1	230	60
1	1	0	1	0	0	0	0	0	0	0	1	0	0	0	500	0	1000	2	4	1	0	126	53
2	2	0	0	0	1	0	0	0	0	0	1	0	0	0	0	0	3000	2	4	1	1	230	90
2	1	0	0	0	1	0	0	0	0	0	1	1	1	3300	1000	1800	3300	2	4	1	1	225	68
1	1	0	1	0	0	0	0	1	0	0	1	0	0	0	0	0	2000	2	1	1	1	122	65
1	2	0	0	0	0	0	0	1	0	0	0	0	0	0	0	0	350	1	1	1	0	128	52
1	1	0	1	1	0	0	0	0	0	0	0	0	0	5000	1000	0	5000	1	1	1	1	117	84
1	1	1	1	0	0	0	0	0	0	0	0	0	0	0	100	0	800	2	1	1	0	131	51
2	1	0	0	0	0	0	0	0	0	0	1	0	0	0	100	0	0	2	4	1	1	229	70
2	2	0	1	0	0	0	0	0	0	0	1	0	0	0	0	0	200	2	4	1	1	224	81
1	2	0	1	1	0	0	0	0	0	0	1	0	0	0	0	0	0	2	1	1	0	110	56
1	2	0	0	0	1	0	0	0	0	0	1	0	0	0	0	0	2500	1	4	1	1	110	69
1	2	0	1	1	0	0	0	1	0	0	0	0	0	0	0	3500	160	2	1	1	1	139	61
2	1	0	1	0	1	0	0	0	0	0	1	0	0	2500	500	1000	2500	2	4	1	1	216	88
2	1	0	1	0	0	1	0	0	0	0	0	0	0	10000	300	3000	10000	1	1	0	0	235	55
1	1	1	0	0	0	0	0	0	0	0	1	0	0	0	1000	0	1600	2	1	1	0	114	50
1	1	0	1	0	0	0	0	0	0	0	0	0	0	0	1000	0	800	1	1	1	1	141	62
2	1	0	1	0	0	0	0	0	0	0	0	1	0	0	0	0	30000	1	1	1	1	225	80
2	2	0	1	0	0	0	0	0	0	0	1	0	1	0	0	0	6800	2	4	1	1	213	63
2	1	0	1	0	0	0	0	0	0	0	0	1	0	2500	300	0	12000	2	1	0	0	240	52
2	1	0	1	1	1	0	0	0	0	0	0	0	0	0	0	0	2000	1	1	1	1	216	76
2	1	1	0	0	0	0	0	0	1	0	0	0	0	0	1000	0	2500	2	5	1	0	214	31
1	1	1	0	0	0	0	0	0	0	0	0	1	0	2000	2500	24800	5600	1	1	1	0	104	36
1	1	1	0	0	0	0	0	0	1	0	0	1	0	0	100	0	2000	1	1	1	0	137	44
2	2	0	0	1	0	0	0	0	0	0	1	0	0	1000	0	2000	0	2	4	1	0	230	57
2	1	0	0	1	1	0	0	1	0	0	0	1	0	200	2000	1000	3000	1	1	1	1	209	71
1	1	0	1	0	0	0	0	0	0	0	1	1	0	0	0	0	0	2	4	1	1	111	66
2	1	1	0	0	0	0	0	0	0	0	0	1	1	0	1500	12000	25000	1	5	1	0	236	27
2	2	1	1	1	1	1	0	0	1	0	1	0	1	200	500	0	8000	2	1	1	1	233	61
2	1	0	1	0	0	0	0	0	0	0	1	1	0	0	0	0	2000	2	1	0	0	202	49
1	1	0	1	0	0	0	0	0	0	0	0	0	0	1000	600	1000	1500	2	1	1	1	119	61
2	2	0	0	0	0	0	1	0	0	0	0	0	0	0	0	1500	3700	2	1	1	0	230	51
1	1	0	1	0	1	0	0	0	0	0	1	0	1	100	200	0	3000	1	1	1	0	119	47
2	2	0	1	0	0	0	0	0	0	0	0	1	1	0	0	300	7000	2	4	1	1	230	85
1	1	1	0	0	1	0	0	0	0	0	0	0	0	1000	1500	2000	6500	1	1	1	1	103	61
1	1	1	0	0	0	0	0	1	0	0	0	1	0	0	1000	5000	0	1	1	1	0	115	58
2	2	0	1	0	1	0	0	0	0	0	0	1	0	0	0	0	0	1	1	1	1	213	68
2	1	1	0	0	0	0	0	0	0	0	0	1	1	1000	500	0	4000	1	1	1	0	215	57
1	2	0	1	0	0	0	0	0	0	0	0	0	0	0	0	0	500	1	4	1	1	110	82
1	1	0	1	0	0	0	0	0	0	0	0	0	0	0	200	0	2500	2	4	1	1	137	85
1	1	0	1	1	1	0	0	0	0	0	0	0	1	15000	1000	0	15000	2	4	1	1	117	79
2	1	0	0	1	0	0	0	0	1	0	1	0	1	200	0	0	0	2	1	0	1	201	61
1	2	0	1	1	0	0	0	0	0	0	1	1	0	9000	300	0	9000	2	1	1	1	139	73
1	1	0	1	1	0	0	0	0	0	0	0	0	0	0	0	0	0	1	1	1	1	139	67
1	1	1	0	1	0	0	0	0	0	0	0	0	0	0	500	0	2450	2	1	1	0	122	46
1	2	1	0	0	0	0	0	0	1	0	0	0	0	0	0	0	1000	2	5	1	0	139	51
1	1	1	1	1	1	0	0	0	0	0	0	0	0	0	500	0	300	1	4	1	1	106	70
1	1	0	0	0	0	0	0	0	0	0	0	1	0	500	0	2000	6000	2	1	1	0	115	26
2	2	1	1	0	0	1	0	0	0	0	0	0	0	5000	0	0	3000	2	4	1	1	230	70
1	2	0	0	0	0	0	0	0	0	1	0	0	0	2500	0	0	2500	2	1	1	0	132	42
2	2	0	0	0	1	0	0	0	0	0	0	0	0	200	0	0	0	1	1	1	1	208	69
2	2	0	1	0	1	0	0	0	0	0	1	1	0	0	500	0	500	2	1	1	1	213	76
2	2	0	1	0	1	0	0	0	0	0	1	1	1	0	0	0	2700	1	1	1	1	230	77
2	1	0	1	0	0	0	0	0	0	0	1	0	0	0	0	0	0	2	1	0	0	222	56
2	1	0	0	0	1	0	0	0	0	0	0	1	0	0	200	3500	5000	2	1	1	0	221	54
2	2	0	1	0	0	0	0	0	0	0	0	1	0	6000	0	0	2000	1	1	1	0	230	55
1	1	1	1	0	0	0	0	0	0	0	0	0	0	6000	200	0	8000	2	1	1	0	135	59
2	1	0	1	1	1	0	0	0	0	0	0	0	0	0	1000	0	1500	2	1	1	1	220	70
1	2	0	0	0	0	0	0	0	0	0	1	1	0	8000	0	0	8000	1	1	1	1	132	60
2	1	0	1	1	1	0	0	0	0	0	0	0	0	0	0	0	50000	2	4	1	1	225	71
2	2	0	0	0	0	0	0	0	0	0	0	1	0	0	0	0	70000	1	1	1	1	213	69
1	2	0	1	0	0	0	0	0	0	0	1	0	0	0	0	1000	0	2	1	1	1	139	69
1	2	0	1	0	0	0	0	0	0	0	0	1	0	3000	2000	5000	14000	2	1	1	0	110	51
1	2	0	0	0	0	0	0	0	0	0	0	1	0	0	0	0	3000	2	1	1	1	128	65
1	1	0	1	0	0	0	0	0	0	0	1	1	0	0	0	0	0	2	1	1	0	113	52
1	1	0	1	1	1	0	0	0	0	0	0	1	0	0	400	700	9200	2	1	1	1	142	63
2	1	0	0	0	0	0	0	0	0	0	1	0	0	0	0	0	1800	2	1	0	1	221	61
1	1	0	0	0	0	0	0	0	0	0	1	0	0	0	400	0	500	2	1	1	1	142	66
1	2	0	0	0	0	0	0	0	0	0	1	0	0	1000	0	2000	5000	2	1	1	0	128	39
1	1	0	1	0	1	0	0	0	0	0	0	0	0	5500	2000	3500	3000	2	1	1	1	103	73
1	2	1	0	0	0	0	0	0	0	0	1	0	0	0	0	0	2000	2	1	1	0	110	32
1	2	1	0	0	0	0	0	0	0	0	1	1	0	500	0	0	0	2	1	1	0	128	51
1	2	1	1	0	1	0	0	0	0	0	0	0	0	0	0	0	1000	1	1	1	0	132	53
2	1	1	0	0	0	0	0	0	0	0	0	1	1	0	200	0	6000	2	1	1	0	226	37
1	2	1	1	0	0	0	0	0	0	0	1	0	0	0	0	0	4000	2	1	1	0	132	38
2	1	0	1	1	1	0	0	0	0	0	1	0	0	0	400	0	7000	2	4	1	1	240	66
1	2	0	1	1	0	0	0	0	0	0	1	0	0	0	0	0	4000	2	4	1	1	128	78
1	2	1	0	1	0	0	0	0	0	0	0	0	0	15000	0	500	3000	1	1	1	0	110	49
1	2	0	0	0	0	0	0	1	0	0	0	1	1	0	1000	0	1500	1	1	1	0	128	50
2	1	0	1	0	0	0	0	0	0	0	1	0	0	0	1000	0	800	1	4	1	1	212	77
2	2	0	1	0	0	0	0	0	0	0	0	0	0	0	0	0	0	2	1	1	1	230	68
2	1	0	1	0	1	0	0	0	0	0	0	0	1	0	400	0	3000	2	1	1	1	236	65
1	2	0	1	1	0	0	0	0	0	0	1	0	0	700	0	0	700	2	1	1	1	139	71
2	1	0	1	1	1	0	0	0	0	0	1	1	1	0	1000	0	20000	2	4	1	1	236	67
1	1	0	1	0	1	0	0	0	0	0	0	1	0	0	3	1000	5000	2	1	0	1	111	60
1	1	1	1	0	0	0	0	0	1	0	0	0	1	5000	100	0	5008	2	4	1	1	141	91
1	1	1	0	0	0	0	0	0	0	0	1	0	0	0	1000	500	3000	2	1	1	0	112	52
1	1	0	1	0	1	0	0	0	0	0	0	0	0	0	200	0	0	2	4	1	1	130	76
2	2	0	1	0	0	0	0	0	0	0	0	0	0	0	0	0	3000	1	1	1	1	230	75
1	2	0	1	0	1	0	0	0	0	0	0	0	0	0	0	0	1500	2	1	1	1	139	78
2	1	0	0	0	0	0	0	0	0	0	1	1	0	500	300	1000	1300	2	1	0	0	204	55
2	2	0	1	0	1	0	0	0	0	0	1	1	0	0	4000	1000	3000	2	4	1	1	213	71
1	1	1	0	0	0	0	0	0	0	0	0	1	1	0	200	0	4000	2	1	1	0	109	33
1	1	0	1	0	1	0	0	0	0	0	1	1	0	0	100	2000	3100	2	4	1	1	133	75
2	1	0	0	0	0	0	1	0	0	0	0	0	1	0	500	0	5800	2	1	1	1	214	60
2	1	0	1	1	0	0	0	0	0	0	0	0	0	0	0	6000	2000	2	4	1	1	231	70
1	1	0	1	0	0	0	0	0	0	0	1	0	1	4000	100	0	4000	2	1	1	0	141	42
2	1	0	1	1	1	0	0	0	0	0	0	0	0	0	500	0	0	2	4	1	1	215	80
2	1	0	1	1	1	0	0	0	0	0	0	0	0	0	1000	3000	1600	2	1	1	1	239	71
2	2	0	1	1	0	0	0	0	0	0	0	0	0	0	0	0	0	1	1	1	1	230	68
2	2	0	0	0	1	0	0	0	0	0	1	0	0	3600	0	3000	3600	1	5	1	1	213	78
1	2	0	1	0	0	0	0	0	0	0	0	0	0	0	0	0	0	2	4	1	1	139	75
2	1	0	1	0	1	0	0	0	0	0	0	1	0	0	0	0	2700	2	1	0	0	240	53
1	1	0	0	0	0	0	0	0	0	0	1	1	0	0	3000	3000	4000	2	1	0	0	121	54
2	1	0	0	0	0	0	0	0	0	0	1	0	0	200	0	0	0	2	1	1	0	223	47
2	1	1	1	0	1	0	0	0	0	0	1	0	0	0	1000	5000	15000	2	1	1	0	217	46
2	2	0	1	0	1	0	0	0	0	0	1	0	0	0	0	0	4000	2	4	1	1	213	80
2	1	0	1	0	0	0	0	0	0	0	1	0	0	1500	100	2000	1500	2	4	1	1	205	81
1	2	0	1	0	1	0	0	0	0	0	0	0	0	0	0	0	0	2	4	1	1	110	77
2	1	0	1	0	1	0	0	0	0	0	0	0	0	0	0	0	2000	2	4	1	1	238	83
2	2	0	1	1	0	0	0	0	0	0	0	0	0	2000	0	2000	2000	1	1	1	0	213	59
2	1	0	0	0	1	0	0	0	0	0	0	0	1	500	2000	0	0	1	1	1	1	237	74
1	2	0	1	0	1	0	0	0	0	0	0	0	0	0	0	0	0	1	1	1	1	128	65
1	1	0	1	0	0	0	0	0	0	0	0	0	0	0	400	0	250	2	1	1	0	109	58
2	1	0	1	0	0	0	0	0	0	0	1	0	1	500	1000	0	1200	2	1	0	0	234	55
2	1	0	1	0	0	0	0	0	0	0	1	1	0	1500	300	0	1000	2	1	1	1	212	63
2	2	0	1	0	0	0	0	0	0	0	0	0	0	0	0	0	0	1	1	1	1	213	68
1	1	1	1	0	1	0	0	0	0	0	1	0	0	0	400	0	2000	1	1	1	1	126	72
1	1	0	0	0	0	0	0	1	0	0	0	0	0	0	200	0	3200	2	1	1	1	141	69
2	1	0	1	1	1	0	0	0	0	0	1	0	0	1000	100	3000	1500	1	1	1	1	227	75
2	1	0	1	0	0	0	0	1	0	0	1	1	1	0	1000	0	3000	2	1	1	0	209	53
1	2	1	0	0	0	0	0	0	0	0	1	0	0	0	0	0	4200	2	1	1	0	110	45
2	2	1	1	1	0	0	0	0	0	0	1	1	0	0	0	0	5000	2	4	1	1	230	67
1	1	1	1	1	0	0	0	0	0	0	0	1	0	3000	1000	0	1000	1	1	1	1	130	65
1	1	0	1	0	0	0	0	0	0	0	0	1	0	500	1000	5000	0	1	1	1	1	101	63
1	1	1	0	0	0	1	0	0	0	0	0	0	0	2000	5000	2700	5800	1	1	1	0	103	51
2	1	0	0	0	1	0	0	0	0	0	0	0	0	0	1000	0	4000	1	1	1	0	228	59
1	1	0	1	0	0	0	0	0	0	0	0	1	0	0	100	0	100	2	4	1	1	141	78
1	2	1	1	0	1	0	0	0	0	0	0	0	0	0	0	200	3700	2	4	1	1	139	74
1	1	0	1	1	1	0	0	0	0	0	1	0	0	500	1000	0	0	2	1	1	1	105	73
1	2	0	1	0	1	0	0	0	0	0	0	0	1	200	100	0	350	2	4	1	1	128	74
1	1	1	1	0	1	0	0	0	0	0	0	0	0	0	400	0	2600	2	1	1	0	105	47
2	1	0	1	0	1	0	0	0	0	0	1	0	0	1500	1500	2500	4000	2	1	0	0	212	52
2	1	1	1	0	1	0	0	1	0	0	1	0	0	500	200	0	3500	2	1	1	1	227	63
1	2	0	1	0	0	0	0	0	0	0	0	0	0	500	0	0	1500	2	1	1	0	110	53
2	2	1	0	0	0	0	1	0	0	0	0	0	1	400000	3000	16000	12000	1	4	1	1	213	61
1	1	0	1	0	0	0	0	0	0	0	0	0	0	0	400	0	700	1	4	1	1	119	73
1	1	0	1	0	0	0	0	0	0	0	1	0	0	500	500	0	0	1	1	1	0	105	58
1	2	0	0	1	0	0	0	0	0	0	0	0	0	0	0	500	4200	2	1	1	0	110	39
1	1	0	1	0	1	0	0	0	0	0	1	0	0	0	0	2000	10000	2	1	1	1	107	72
1	2	0	1	0	0	0	0	0	0	0	0	0	0	3000	0	100	3000	2	1	1	1	139	67
2	1	0	1	0	0	0	0	0	0	0	1	1	0	0	1500	0	2000	1	1	1	1	234	71
1	1	0	0	0	0	0	0	0	0	0	0	1	0	0	500	0	2000	1	1	1	0	124	57
1	1	1	1	0	0	1	0	0	0	0	0	0	0	0	2000	0	0	1	1	1	0	122	53
2	2	0	1	1	1	0	0	0	0	0	1	0	0	0	0	1200	2700	1	1	1	1	230	71
1	1	0	1	1	0	0	0	0	0	0	0	0	0	4000	100	0	4000	2	1	1	0	141	51
1	1	1	0	0	0	0	0	0	0	1	0	0	0	0	400	0	3000	2	1	1	0	124	56
2	1	0	1	0	1	0	0	0	0	0	1	0	0	15000	500	0	15000	2	4	0	1	234	60
1	1	0	0	0	0	0	0	0	0	0	0	1	0	500	400	0	2550	1	1	1	1	103	65
1	2	1	1	0	0	0	0	0	0	0	0	0	0	0	0	1000	1000	1	1	1	1	110	81
2	1	0	1	0	1	0	0	0	0	0	0	0	0	1000	500	500	2300	2	4	0	1	203	81
1	1	1	1	0	1	0	0	0	0	0	0	1	0	0	500	0	2000	1	1	1	1	121	80
2	2	0	1	1	0	0	0	0	0	0	0	1	1	0	0	0	1500	2	4	1	1	230	64
2	1	1	0	0	0	0	0	0	1	0	0	0	1	0	1000	0	1500	1	5	1	0	238	41
2	1	1	1	0	0	0	0	0	1	0	0	1	0	0	0	0	4000	2	1	1	0	219	59
2	1	0	0	0	0	0	0	0	0	0	1	1	0	0	0	0	2500	1	4	1	1	230	72
1	1	1	1	0	1	0	0	1	0	0	0	0	0	0	1000	0	4000	2	1	1	0	104	52
1	1	0	1	0	0	0	0	0	0	0	0	0	0	2000	500	0	2000	2	1	0	0	130	51
1	2	0	1	0	0	0	0	0	0	0	0	0	0	0	200	0	0	2	4	1	1	105	75
1	1	0	0	0	0	0	0	1	0	0	0	0	0	0	200	0	3000	1	1	1	1	106	72
2	2	0	1	1	1	0	0	0	0	0	1	0	0	0	0	0	1500	2	4	1	1	224	69
1	1	1	1	1	0	0	0	0	0	0	1	0	0	0	500	0	2000	1	1	1	1	122	60
2	1	0	1	1	1	0	0	0	0	0	0	0	0	0	200	14000	15400	1	1	1	1	232	74
2	1	1	1	1	0	0	0	0	0	0	0	1	1	0	5000	0	1800	2	4	1	1	231	63
2	2	1	1	1	0	0	0	0	0	0	0	1	0	0	0	1200	600	1	1	1	1	230	63
2	1	0	1	0	0	0	0	0	0	0	1	0	0	0	0	0	2400	2	1	1	1	231	71
2	1	0	1	0	0	0	0	0	0	0	0	0	0	4500	200	2000	5000	1	1	0	1	236	61
2	1	0	1	0	0	0	0	0	0	0	0	0	0	0	0	1500	2000	1	1	1	1	204	71
2	1	0	1	0	0	0	0	1	0	0	0	1	1	10000	200	4000	10000	2	1	0	0	230	51
1	2	1	0	0	0	0	0	0	0	1	0	1	1	0	2000	5000	1000	2	4	1	0	110	54
1	2	0	1	0	0	0	0	0	0	0	0	1	0	500	500	0	470	1	4	1	1	128	64
2	2	0	0	0	0	0	0	1	0	0	1	0	0	0	0	0	200	2	1	1	1	224	84
2	2	0	0	0	0	0	0	1	0	0	0	0	0	500	200	1500	500	2	1	1	1	233	63
1	1	1	0	0	1	0	0	0	0	0	0	0	0	0	500	0	2400	2	1	1	0	114	51
1	1	0	0	0	0	0	0	0	0	0	1	0	1	5000	200	3000	5000	2	4	0	1	142	60
2	1	0	1	0	1	0	0	0	0	1	1	0	1	0	1000	7500	15000	2	1	1	0	217	50
2	1	0	1	0	0	0	0	0	0	0	0	0	1	1000	2000	0	800	2	1	0	0	202	57
1	1	0	0	0	0	0	0	0	0	0	1	1	0	0	1200	500	5000	2	1	1	0	126	45
2	1	0	1	0	0	0	0	0	0	0	0	1	1	10000	5000	0	15000	2	1	1	1	235	75
1	1	0	0	1	1	0	0	0	0	0	0	0	1	28000	0	0	28000	2	1	1	1	139	70
1	2	1	0	0	0	0	0	0	1	0	0	0	0	0	0	0	0	2	5	1	0	139	39
2	2	0	1	1	0	0	0	0	0	1	1	1	0	0	0	0	2000	2	1	1	1	213	78
1	2	0	1	1	0	0	0	0	0	0	0	0	1	350	0	1000	350	2	1	1	0	139	57
1	2	0	1	1	1	0	0	0	0	0	1	0	0	5000	0	2000	5000	2	4	1	1	132	60
1	2	0	0	0	0	0	0	0	0	0	0	1	0	0	2000	2000	3500	1	1	1	0	110	55
1	2	0	1	0	0	0	0	0	0	0	1	0	0	0	0	0	1300	2	1	1	1	132	68
1	1	0	1	0	0	0	0	0	0	0	1	0	0	0	0	0	500	2	1	1	1	120	86
1	2	0	0	1	0	0	0	0	0	0	0	0	0	0	0	0	2500	2	1	1	0	110	42
